# Supplementary material for: Is chemically dispersed oil more toxic to Atlantic cod (Gadus morhua) larvae than mechanically dispersed oil? A transcriptional evaluation
Source: BMC Genomics. 2012 Dec 14;13:702. doi: 10.1186/1471-2164-13-702 (PMC3556058; doi:10.1186/1471-2164-13-702)
Supplement: Additional file 1 — Concentrations (in μg/L) of ∑ PAHs in the exposure media during the experiment. Values are given as average ± standard deviation (N=8). [file 1471-2164-13-702-S1.xlsx]

## Sheet: Suppl data Table 1
	Table 1: Concentrations (in µg/L) of naphthalenes and PAHs in the exposure media during the experiment. Values are given as average ± standard deviation (N=8).
	Compound group	Control	CDL	MDL	CDM	MDM	CDH	MDH
	∑NAPH	0,13 ± 0,16	0,30 ± 0,15	0,06 ± 0,04	1,36 ± 0,23	0,85 ± 0,29	5,44 ± 0,20	5,22 ± 0,22
	∑2-3 ring PAH	0,12 ± 0,18	0,31 ± 0,17	0,02 ± 0,01	0,82 ± 0,19	0,45 ± 0,13	2,84 ± 0,17	2,78 ± 0,17
	∑4-6 ring PAH	0,02 ± 0,04	0,05 ± 0,05	N.D.	0,13 ± 0,06	0,05 ± 0,02	0,43 ± 0,07	0,42 ± 0,05
	∑PAH	0,26 ± 0,37	0,66 ± 0,36	0,08 ± 0,05	2,32 ± 0,48	1,36 ± 0,44	8,71 ± 0,36	8,43 ± 0,35
