# Supplementary material for: Is chemically dispersed oil more toxic to Atlantic cod (Gadus morhua) larvae than mechanically dispersed oil? A transcriptional evaluation
Source: BMC Genomics. 2012 Dec 14;13:702. doi: 10.1186/1471-2164-13-702 (PMC3556058; doi:10.1186/1471-2164-13-702)
Supplement: Additional file 2 — ANOVA generated gene lists. Gene lists generated with ANOVA analysis from the six groups of larvae (CDH, CDM, CDL, MDH, MDM and MDL), with sequence IDs, sequence descriptions, gene names used for functional analysis, P-values and fold changes. ANOVA. P<0.05. [file 1471-2164-13-702-S2.xlsx]

## Sheet: CDH
Sequence ID	Sequence description	Genes names	P-value	Fold change
GmE100215i05937	cytochrome p450 1a	CYP1A1	0.002	12.629
F5A5JTJ01BRRYN	cytochrome family subfamily polypeptide 1	CYP1B1	0.005	10.276
FYXZCPA01AG3OX	Aryl hydrocarbon receptor repressor [Microgadus tomcod]	AHRR	0.002	4.512
F2Z8C0H01CDEIU	Aryl hydrocarbon receptor repressor [Microgadus tomcod]	AHRR	0.009	2.799
F5A5JTJ01A598E	cytochrome family subfamily polypeptide 1	CYP1B1	0.003	2.398
GmE100215i11833	middle subunit	FTH1	0.032	2.313
CGG180-2008-10-28.ab1	forkhead box q1	FOXQ1	0.012	2.302
F5A5JTJ01C3X9D	cytochrome family subfamily polypeptide 1	CYP1B1	0.023	2.270
F5A5JTJ01ASLIJ	ankyrin repeat and btb domain containing 1	ABTB1	0.013	2.253
GmE100215i33197	---NA---	XIRP1	0.01	2.085
GmE100215i38653	type ii	ARG2	0.001	2.056
GmE100215i30426	type ii	ARG2	0.003	1.942
GmE100215i38047	transcription factor eb	MITF	0.038	1.938
GmE100215i06599	carboxypeptidase n catalytic chain	CPN1	0.043	1.904
FCBCL5V01BZSVZ	PREDICTED: si:ch211-207e14.4 [Danio rerio]		0.001	1.882
F5A5JTJ01CDSQC	---NA---	HSP90AA1	0.002	1.851
F5A5JTJ01DY4BJ	histone h2a variant	H2AFZ	0.049	1.846
GmE100215i38218	mitogen-activated protein kinase 15	MAPK15	0.047	1.844
GmE100215i08410	nuclear protein 1	NUPR1	0.027	1.778
GmE100215i34482	chromobox homolog 7	CBX7	0.006	1.762
GmE100215i26334	nuclear protein 1	NUPR1	0.016	1.757
GmE100215i07544	tumor protein p53-inducible nuclear protein 2	TP53INP1	0.008	1.755
GmE100215i25636	protein		0.026	1.746
GmE100215i00428	cd276 antigen	BTN2A1	0.003	1.743
GmE100215i27834	---NA---	PCMTD2	0.002	1.734
GmE100215i15253	---NA---	#N/A	0.007	1.723
GmE100215i25709	cub and lccl domain containing 1	DCBLD1	0	1.703
FCBCL5V01DSI8R	insulin-like growth factor binding protein 1	IGFBP1	0.037	1.702
F5A5JTJ01CQJA6	heat repeat containing 7a	HEATR7A	0.002	1.696
GmE100215i33977	eukaryotic translation initiation factor 4e-binding protein 2	EIF4EBP1	0.002	1.691
FV4EIQI02JBSDJ	---NA---	#N/A	0.049	1.688
GmE100215i28346	renin binding protein	RENBP	0.005	1.667
GmE100215i07334	poly polymerase 12	ZC3HDC1	0.002	1.663
F5A5JTJ01B3MBX	kiaa1199 protein	KIAA1199	0	1.659
GmE100215i28961	aquaporin 7	AQP7	0.007	1.654
F5A5JTJ01CS3I0	---NA---	#N/A	0.013	1.647
GmE100215i07545	tumor protein p53-inducible nuclear protein 2	TP53INP1	0.016	1.638
GmE100215i17134	loc100137634 protein	SC:D173	0	1.622
GmE100215i05061	predicted protein [Micromonas sp. RCC299]	#N/A	0	1.615
GmE100215i00478	PREDICTED: hypothetical protein [Danio rerio]		0.003	1.615
canada.sb_gmnblits_0039g13.pDNRF2.scf	magnesium transporter nipa3	NIPAL4	0.034	1.614
F5A5JTJ01EOYRS	protein kiaa1199-like	KIAA1199	0.009	1.611
GmE100215i00453	cd276 antigen	BTN2A1	0.011	1.600
GmE100215i21481	solute carrier family 43 member 3	SLC43A3	0.035	1.597
FCBCL5V01A13IF	novel nacht domain containing protein		0.001	1.587
F5A5JTJ01EJHX9	50 kd glycoprotein	RHCG	0.028	1.586
F5A5JTJ01B3YF8	---NA---	BF3850	0	1.581
FCBCL5V01EKKAV	deltex 3-like	#N/A	0.011	1.580
GmE100215i14770	pentraxin	CRP	0.002	1.578
GmE100215i28261	uncharacterized peroxidase-related enzyme		0.008	1.577
FCBCL5V01AXIIT	xin actin-binding repeat containing 1	XIRP1	0.012	1.576
F5A5JTJ01B8WB5	nuak snf1-like 1	NUAK1	0.001	1.572
nilsen.CTE333-2006-03-23.ab1	fish virus induced trim protein	TRIM16	0.006	1.572
F2Z8C0H01A3VMI	---NA---		0.001	1.570
F5A5JTJ01CC11L	---NA---		0.018	1.569
FCBCL5V01B25XE	ankyrin repeat and btb domain containing 1	ABTB1	0	1.564
FYXZCPA01DV0MR	gag-pol poly	#N/A	0.036	1.560
GmE100215i09183	carboxyl ester lipase	CEL	0.04	1.559
canada.sb_gmapov_0021d16.pDNRm13r.scf	smad family member 9	SMAD9	0.016	1.556
GmE100215i40738	heat repeat-containing protein 7a-like	HEATR7A	0.004	1.553
GmE100215i16774	heme oxygenase 1	HMOX1	0.026	1.549
GmE100215i04841	family with sequence similarity member a1	FAM114A1	0	1.548
GmE100215i01527	mhc class i antigen	DZ63M10	0.013	1.545
F5A5JTJ01CCE3S	kiaa1833 partial	HEATR7A	0.003	1.543
F5A5JTJ01CJSJV	---NA---	FNIP1	0	1.542
GmE100215i01526	mhc class i antigen		0.017	1.542
FCBCL5V01B64ZS	kelch domain containing 1	KLHDC1	0.025	1.542
GmE100215i15627	apoptosis-related protein 3 precursor	C2orf28	0.01	1.536
GmE100215i05141	secretory carrier membrane protein 3	SCAMP3	0.036	1.534
GmE100215i07102	cd3 gamma delta	CD3D	0.004	1.533
GmE100215i10736	---NA---	#N/A	0.002	1.532
F5A5JTJ01D829E	homeodomain interacting protein kinase 3	HIPK3	0.033	1.532
F5A5JTJ01BKVAK	bone morphogenetic protein 6	BMP6	0.002	1.530
FCBCL5V01ETR04	matrilin 2	MATN2	0.004	1.530
GmE100215i07101	cd3 gamma delta	CD3D	0.005	1.525
GmE100215i22204	t-cell receptor beta chain ana 11		0.005	1.525
GmE100215i00919	unnamed protein product [Tetraodon nigroviridis]	CREBBP	0.033	1.525
GmE100215i24065	thymus-specific serine protease	SERPINE2	0.008	1.524
F5A5JTJ01ARKHK	triple functional domain (ptprf interacting)	ARHGEF25	0.001	1.523
F2Z8C0H01DDKFU	two pore calcium channel protein 2-like	TPCN2	0.008	1.522
GmE100215i35562	thrombospondin 1	THBS2	0.003	1.515
F2Z8C0H01DVBT9	t-cell receptor beta chain ana 11	PB107159.00.0	0.026	1.515
GmE100215i00921	creb-binding protein	CREBBP	0.038	1.515
GmE100215i04581	calcium binding and coiled-coil domain 2	CALCOCO2	0.001	1.514
GmE100215i16599	leucine rich repeat containing 2	LRRC2	0.012	1.514
GmE100215i15973	deoxyribonuclease gamma precursor	DNASE1L3	0.001	1.512
GmE100215i33463	ankyrin repeat and socs box-containing 10	ASB10	0.002	1.511
GmE100215i26286	an1-type zinc finger protein 2b	ZFAND2A	0.011	1.511
GmE100215i00918	unnamed protein product [Tetraodon nigroviridis]	CREBBP	0.007	1.508
GmE100215i00451	cd276 antigen	BTN2A1	0.012	1.505
GmE100215i20301	chm protein	CHM	0	1.503
GmE100215i32016	adenosine monophosphate deaminase 3	AMPD3	0.016	1.502
FCBCL5V01A9ZTW	ras-like family 11 member b	RASL11B	0.017	1.502
FV4EIQI02FO85G	lim and cysteine-rich domains 1	LMCD1	0.003	1.500
GmE100215i01680	calreticulin precursor	CALR	0.006	-1.5
GmE100215i06696	topoisomerase i	TOP1	0.007	-1.501
GmE100215i32411	prohibitin 2	PHB2	0.007	-1.503
GmE100215i37290	hydroxyacyl-coenzyme a dehydrogenase 3-ketoacyl-coenzyme a thiolase enoyl-coenzyme a hydratase (trifunctional protein) beta subunit	HADHB	0.041	-1.503
GmE100215i08448	---NA---	PABPN1	0	-1.504
GmE100215i12375	pelota homolog	PELO	0	-1.505
GmE100215i28967	dna replication inhibitor	GMNN	0.002	-1.505
GmE100215i05700	superkiller viralicidic activity 2-like 2	SKIV2L2	0.002	-1.505
GmE100215i34095	karyopherin beta 1	KPNB1	0.002	-1.505
FCBCL5V01C6E6N	ataxin 2-binding protein 1-like	RBFOX1	0.007	-1.505
GmE100215i22623	dna excision repair protein ercc-6-like	ERCC6L	0.01	-1.505
GmE100215i27871	alcohol dehydrogenase	AKR1A1	0.006	-1.506
GmE100215i21033	suppressor of swi4 1 homolog	PPAN	0.007	-1.506
FYXZCPA01E4X1S	v-crk sarcoma virus ct10 oncogene homolog -like	CRKL	0	-1.507
GmE100215i31860	caax prenyl protease 1 homolog	ZMPSTE24	0.021	-1.507
FYXZCPA01D8Y97	activating signal cointegrator 1	TRIP4	0	-1.508
GmE100215i24336	transcription elongation factor 1 homolog	ELOF1	0.001	-1.508
GmE100215i10164	mannose c type 1-like 1	MRC1	0.007	-1.508
GmE100215i06596	gtp-binding nuclear protein ran	RAN	0.005	-1.509
GmE100215i26439	ribosome binding protein 1 homolog 180kda	RRBP1	0.019	-1.509
GmE100215i37574	sumo1 sentrin specific peptidase 1	SENP1	0	-1.51
GmE100215i30105	kinesin family member 23	KIF23	0.002	-1.51
olsvik.GML011F14.ab1	ribophorin ii	RPN2	0.002	-1.51
GmE100215i17160	lysine-specific demethylase no66	C14orf169	0.002	-1.51
GmE100215i11598	ataxin 2-like	ATXN2L	0	-1.511
GmE100215i20467	sarcoplasmic endoplasmic reticulum calcium atpase 2	ATP2A2	0.002	-1.511
GmE100215i18893	kiaa0020 protein	KIAA0020	0.029	-1.511
GmE100215i21534	aconitase mitochondrial	ACO2	0	-1.512
GmE100215i31010	methyltransferase like 11a	METTL11A	0	-1.512
GmE100215i05898	prostaglandin e synthase 3	PTGES3	0.001	-1.512
GmE100215i40816	unhealthy ribosome biogenesis protein 2 homolog	URB2	0.002	-1.513
GmE100215i37425	atpase family aaa domain-containing protein 2b	ATAD2B	0	-1.514
GmE100215i29517	peroxisomal -trans-enoyl- isomerase	PECI	0.001	-1.514
GmE100215i14264	proliferation-associated protein 2g4	PA2G4	0.003	-1.514
GmE100215i31996	protein kinase c substrate 80k-h	PRKCSH	0.001	-1.515
GmE100215i41283	cytoskeleton associated protein 5	CKAP5	0	-1.516
GmE100215i19139	novel protein	URB2	0.004	-1.517
GmE100215i15242	ribophorin i	RPN1	0.007	-1.517
F5A5JTJ01EJXKV	snf2-related cbp activator protein	SRCAP	0	-1.518
GmE100215i40777	solute carrier family 1 (glutamate neutral amino acid transporter) member 4	SLC1A4	0.003	-1.518
F2Z8C0H01BHRPW	endonuclease-reverse transcriptase	#N/A	0.005	-1.518
F5A5JTJ01CXDJK	PREDICTED: GAS2-related protein-like [Danio rerio]	MACF1	0.009	-1.518
FCBCL5V01DNH9R	wolf-hirschhorn syndrome candidate 1	WHSC1	0	-1.519
GmE100215i36275	non-smc condensin i subunit d2	NCAPD2	0	-1.519
GmE100215i39408	feline leukemia virus subgroup c receptor-related protein 1	FLVCR1	0.001	-1.52
GmE100215i12708	neurofilament triplet h1-like protein	DNAJC21	0.014	-1.52
FCBCL5V01B7V1Q	protein arginine n-methyltransferase 7	PRMT7	0.002	-1.521
GmE100215i05769	asparagine synthetase	ASNS	0.035	-1.522
FCBCL5V01CR96B	kelch domain-containing protein 4	KLHDC4	0	-1.523
GmE100215i24743	activator of 90 kda heat shock protein atpase homolog 1	AHSA1	0	-1.523
GmE100215i40102	chromosome 17 open reading frame 85	C17orf85	0	-1.523
GmE100215i12225	sec61 alpha 1 subunit ( cerevisiae)	SEC61A2	0.01	-1.524
GmE100215ri00127	fetuin b	FETUB	0.038	-1.524
GmE100215i14910	chromosome 1 open reading frame 151	C1orf151	0.001	-1.526
GmE100215i09719	sjogren syndrome antigen b (autoantigen la)	SSB	0.004	-1.526
GmE100215i14982	translocon-associated protein subunit delta precursor	SSR4	0.008	-1.526
GmE100215i35838	lsm4 u6 small nuclear rna associated ( cerevisiae)	LSM4	0.011	-1.526
F5A5JTJ01CW69U	junctophilin 1b	JPH1	0.003	-1.527
GmE100215i06076	beta 2c	TUBB2C	0.001	-1.528
GmE100215i35428	alpha 1	LAMA1	0.001	-1.528
GmE100215i10517	glycyl-trna synthetase	GARS	0.005	-1.528
FCBCL5V01AR120	type alpha 1	COL9A1	0	-1.529
GmE100215i22389	solute carrier family 22 member 23	SLC22A23	0.003	-1.529
GmE100215i34452	gcn1 general control of amino-acid synthesis 1-like 1	GCN1L1	0.022	-1.529
GmE100215i36945	atpase family aaa domain-containing protein 2b-like	ATAD2B	0.001	-1.531
GmE100215i36066	protein- interferon-inducible double stranded rna dependent repressor of (p58 repressor)		0.001	-1.531
FCBCL5V01EWPPP	postmeiotic segregation increased 2 ( cerevisiae) isoform cra_a	PMS2	0	-1.532
GmE100215i12690	coactivator-associated arginine methyltransferase 1	CARM1	0.003	-1.533
GmE100215i16867	set translocation (myeloid leukemia-associated)	KIAA1524	0.002	-1.534
GmE100215i13234	e2f transcription factor 4	E2F4	0.01	-1.535
GmE100215i31262	histone chaperone asf1a	ASF1B	0.002	-1.536
GmE100215i11071	nucleolin	NCL	0.001	-1.538
GmE100215i39227	kinesin heavy chain	KIF5B	0.008	-1.538
F2Z8C0H01B9WDA	leucyl-trna synthetase	LARS	0.001	-1.539
GmE100215i03129	nadh dehydrogenase subunit 2	COX3	0.001	-1.539
GmE100215i27502	ldlr chaperone mesd	MESDC2	0.001	-1.539
GmE100215i10453	g kinase anchoring protein 1	GKAP1	0.005	-1.54
GmE100215i38809	u5 small nuclear ribonucleoprotein 200 kda helicase	SNRNP200	0.001	-1.541
F5A5JTJ01C5QVA	myomesin (m-protein) 165kda	MYOM2	0.002	-1.541
F5A5JTJ01EOUQ9	---NA---	#N/A	0.013	-1.541
GmE100215i34342	eukaryotic translation initiation factor 2 subunit 3	EIF2S3	0.014	-1.541
GmE100215i15857	protein phosphatase 1g (formerly 2c) magnesium- gamma isoform	PPM1G	0.007	-1.542
F5A5JTJ01D1XCR	6- muscle type	PFKM	0.011	-1.543
GmE100215i15658	seryl-trna synthetase	SARS	0.015	-1.543
GmE100215i35316	nuclear factor i b	NFIB	0.018	-1.543
GmE100215i20632	prp31 pre-mrna processing factor 31 homolog	PRPF31	0.001	-1.544
GmE100215i32284	3-hydroxybutyrate dehydrogenase type 2	BDH2	0.002	-1.544
GmE100215i38687	fragile x mental autosomal homolog 1	FXR1	0.002	-1.545
GmE100215i10300	histone deacetylase 1	HDAC1	0	-1.546
GmE100215i41219	leucine-rich ppr-motif containing	LRPPRC	0	-1.546
GmE100215i06695	topoisomerase i	TOP1	0.001	-1.546
GmE100215i15438	mybbp1a protein	MYBBP1A	0.001	-1.546
GmE100215i32120	solute carrier family 22 member 4	SLC22A5	0.048	-1.546
GmE100215i38261	g-rich sequence factor 1	GRSF1	0.009	-1.547
GmE100215i33552	#NAME?	DECR1	0.005	-1.548
F5A5JTJ01CUQWL	PREDICTED: hypothetical protein [Danio rerio]		0.007	-1.548
GmE100215i33415	glutamyl-prolyl-trna synthetase	EPRS	0.011	-1.548
FYXZCPA01EQOMV	ppig protein	PPIG	0	-1.549
GmE100215i16928	prp40 pre-mrna processing factor 40 homolog a	PRPF40A	0	-1.551
FV4EIQI02GQMWD	kiaa1439 protein	NFIA	0.003	-1.551
GmE100215ri00102	hemoglobin alpha chain	HBA1	0.041	-1.551
GmE100215i29882	protein arginine methyltransferase 5	PRMT5	0	-1.552
GmE100215i33933	calreticulin	CALR	0.004	-1.552
GmE100215i18298	c1orf74 homolog	C1orf74	0.004	-1.553
GmE100215i34791	gcn1 general control of amino-acid synthesis 1-like 1	GCN1L1	0.008	-1.554
canada.sb_gmnblits_0030h06.pDNRm13r.scf	---NA---	FABP1	0.026	-1.557
GmE100215i32391	glutamic pyruvate transaminase (alanine aminotransferase) 2	GPT2	0.007	-1.558
GmE100215i40555	sarcoplasmic endoplasmic reticulum calcium atpase 2	ATP2A2	0.001	-1.559
GmE100215i17666	actin-like 6a	ACTL6A	0.008	-1.559
FCBCL5V01B3Z4K	acetylcholine receptor subunit gamma precursor	CHRNE	0.001	-1.56
GmE100215i38690	karyopherin beta 1	KPNB1	0.004	-1.56
GmE100215i33800	cell division cycle protein 23 homolog	CDC23	0.005	-1.56
GmE100215i33168	argininosuccinate synthetase 1	ASS1	0.022	-1.56
GmE100215i29768	kiaa2026- partial	#N/A	0	-1.561
GmE100215i10014	squalene epoxidase	SQLE	0.001	-1.561
GmE100215i39236	hltf protein	HLTF	0.007	-1.561
GmE100215i37866	histone cluster h2ag-like	GNG5	0.001	-1.562
GmE100215i13331	uracil-dna glycosylase	UNG	0.004	-1.562
GmE100215i20787		OBSCN	0.004	-1.562
GmE100215i37467	replication factor c subunit 3	RFC3	0	-1.564
GmE100215i31460	fatty acyl- hydrolase medium chain	CES2	0.001	-1.564
GmE100215i31354	conserved plasmodium protein		0.001	-1.565
GmE100215i32281	acyl- synthetase long-chain family member 6	ACSL6	0.003	-1.565
GmE100215i30421	malate cytoplasmic	MDH1	0.02	-1.565
GmE100215i23017	---NA---		0.026	-1.565
FCBCL5V01CXJK5	aldehyde dehydrogenase 18 member a1	ALDH18A1	0.001	-1.567
GmE100215i21916	transportin 2	TNPO2	0.001	-1.567
GmE100215i28006	mitochondrial ribosomal protein l18	MRPL18	0.028	-1.567
FCBCL5V01EGNQH	aconitase mitochondrial	ACO2	0.023	-1.568
GmE100215i11714	embryonic ectoderm development	EED	0	-1.569
GmE100215i16288	serine threonine kinase receptor associated protein	STRAP	0	-1.569
GmE100215i39050	gmp synthase	GMPS	0	-1.57
GmE100215ri00123	cold-inducible rna-binding protein	CIRBP	0	-1.571
GmE100215i26393	novel protein	KIAA0664	0.012	-1.571
GmE100215i28043	hydroxyacyl-coenzyme a dehydrogenase 3-ketoacyl-coenzyme a thiolase enoyl-coenzyme a hydratase (trifunctional protein) alpha subunit	HADHA	0.002	-1.572
GmE100215i35170	polyglutamine-binding protein 1	PQBP1	0.003	-1.572
GmE100215i30863	multiple banded antigen	RPGR	0	-1.573
GmE100215i35801	---NA---	#N/A	0.019	-1.573
GmE100215i11507	retinoblastoma binding protein 4	RBBP4	0	-1.574
FCBCL5V01CNU1R	sart3 protein	SART3	0.001	-1.574
F5A5JTJ01AWVBM	zinc and double phd fingers family 1	DPF1	0.004	-1.574
GmE100215i11460	histone		0.001	-1.575
GmE100215i38439	germ cell associated 2	GSG2	0.001	-1.575
GmE100215i03706	eukaryotic translation initiation factor 4 3	EIF4G3	0.006	-1.575
GmE100215i38003	adam metallopeptidase with thrombospondin type 1 6	ADAMTS10	0	-1.576
GmE100215i29163	translocase of outer mitochondrial membrane 70 homolog a	TOMM70A	0.002	-1.576
GmE100215i29737	transmembrane protein 14c	TMEM14C	0.014	-1.576
GmE100215i23215	rho gtpase activating protein 2	ARHGAP22	0	-1.577
F5A5JTJ01CHBSI	---NA---	PKH_041690	0	-1.577
GmE100215i32244	peptidyl-prolyl cis-trans isomerase fkbp4	FKBP4	0.001	-1.578
GmE100215i27785	tryptophanyl-trna synthetase	WARS	0.008	-1.578
GmE100215i29742	3-oxoacid transferase 1	OXCT1	0	-1.579
GmE100215i09685	39s ribosomal protein mitochondrial precursor	MRPL51	0.008	-1.58
FYXZCPA01EHNFG	pseudouridylate synthase 10	PUS10	0.001	-1.582
GmE100215i36445	protein phosphatase catalytic subunit	PPP5C	0.002	-1.582
GmE100215i31794	methylosome protein 50	WDR77	0.002	-1.582
GmE100215i39578	beta- -galactosyltransferase 6	B4GALT6	0.001	-1.583
GmE100215i35141	mitochondrial ribosomal protein l53	MRPL53	0.002	-1.583
GmE100215i33132	polypeptide 1	PRIM1	0.007	-1.584
FYXZCPA01EMFOU	aldehyde dehydrogenase 18 member a1	ALDH18A1	0.002	-1.585
GmE100215i27119	rrp15-like protein	RRP15	0.006	-1.585
GmE100215i17462	ubiquitin specific peptidase 2	USP2	0	-1.586
GmE100215i16266	autosomal recessive 1a	CIRH1A	0.001	-1.586
F5A5JTJ01DKVQC	nucleoporin 205	NUP205	0.004	-1.586
GmE100215i41475	dna methyltransferase 1 associated protein 1	DMAP1	0.01	-1.586
F20B2PE02IAA5C	PREDICTED: hypothetical protein [Danio rerio]		0	-1.587
FCBCL5V01BNKYH	psme3 protein	PSME3	0	-1.587
GmE100215i09851	adrenocortical alacrimia	AAAS	0.001	-1.587
F2Z8C0H01AP4YF	prolyl 4- beta polypeptide	P4HB	0.01	-1.587
GmE100215i37971	tyrosinase-related protein 1	TYRP1	0.024	-1.587
GmE100215i24019	col2a1a protein	COL2A1	0.006	-1.588
GmE100215i16946	stress-induced-phosphoprotein 1	STIP1	0	-1.589
GmE100215i09471	source of immunodominant mhc-associated peptides		0.002	-1.59
GmE100215i29990	fatty acid-binding intestinal	FABP2	0.002	-1.591
GmE100215i14698	methyltransferase mb3374	YH09	0.007	-1.591
GmE100215i29453	chromatin assembly factor 1 subunit b	CHAF1B	0.036	-1.591
GmE100215i06530	histone h2a	GNG5	0.001	-1.592
GmE100215i31313	dolichyl-diphosphooligosaccharide-protein glycosyltransferase	DDOST	0.006	-1.592
GmE100215i14636	col2a1 protein	COL2A1	0.01	-1.592
GmE100215i25580	ribosomal rna processing 12 homolog ( cerevisiae)	RRP12	0	-1.593
GmE100215i14722	atp synthase-coupling factor mitochondrial precursor	ATP5J	0.002	-1.593
F5A5JTJ01DFPIV	protein- interferon-inducible double stranded rna dependent repressor of (p58 repressor)	PRKRIR	0.002	-1.593
GmE100215i38434	uncharacterized protein c20orf4 homolog	C20orf4	0.007	-1.595
GmE100215i06532	histone cluster h2ag-like	GNG5	0.001	-1.596
GmE100215i10872	prolyl 4- beta polypeptide	P4HB	0.003	-1.599
FCBCL5V01BSARH	calcium voltage- gamma subunit 1	CACNG1	0.036	-1.604
GmE100215i32513	nuclear protein hcc-1	SARNP	0.011	-1.606
GmE100215i05387	zinc fyve domain containing 9	ZFYVE9	0	-1.607
FCBCL5V01DJ53A	loc553405 protein	POLE	0	-1.607
GmE100215i03499	choline kinase alpha	CHKA	0	-1.609
GmE100215i20870	sry-box containing gene 11a	SOX11	0.016	-1.609
GmE100215i06077	beta 2c	TUBB2C	0.001	-1.61
GmE100215i04403	fatty acid-binding heart	FABP3	0.007	-1.61
GmE100215i12352	beta	TUBB2C	0	-1.611
FCBCL5V01BN5HG	atpase aaa domain containing 5	ATAD5	0	-1.611
GmE100215i39546	oxidored-nitro domain-containing protein	OSCP1	0	-1.612
GmE100215i41078	proteasome ( macropain) activator subunit 3 (pa28 gamma ki)	PSME3	0.003	-1.612
GmE100215i41366	minichromosome maintenance complex component 8	MCM8	0.008	-1.612
GmE100215i06074	beta 2c	TUBB2C	0.001	-1.613
GmE100215i14924	10 kda heat shock mitochondrial	HSPE1	0.014	-1.614
GmE100215i14911	chromosome 1 open reading frame 151	C1orf151	0	-1.617
GmE100215i38000	ubiquitin carboxyl-terminal hydrolase 10	USP10	0.001	-1.618
GmE100215i19378	polymerase (dna directed) alpha 2	POLA2	0.001	-1.618
GmE100215i31100	atp-dependent rna helicase ddx39	DDX39A	0.003	-1.618
GmE100215i25519	pt repeat family protein	NCL	0.006	-1.618
GmE100215i25508	spermine synthase	SMS	0	-1.619
GmE100215i35539	ribonucleoside-diphosphate reductase large subunit	RRM1	0	-1.622
GmE100215i24995	c4orf27 homolog	C4orf27	0	-1.622
GmE100215i12735	pre-mrna-processing-splicing factor 8	PRPF8	0.003	-1.623
GmE100215i32528	vaccinia related kinase 1	VRK1	0.001	-1.624
GmE100215i09738	protein vprbp-like	VPRBP	0.003	-1.625
GmE100215i28664	ornithine decarboxylase	ODC1	0.003	-1.626
GmE100215i14265	proliferation-associated 2g4	PA2G4	0.003	-1.627
GmE100215i02190	fibrinogen gamma polypeptide	FGG	0.018	-1.628
GmE100215i24580	mitochondrial ribosomal protein l54	MRPL54	0	-1.629
GmE100215i35177	insulinoma-associated 1	INSM1	0.001	-1.629
GmE100215i26483	lamin b1	LMNB1	0	-1.631
GmE100215i32791	eif4g1 protein	EIF4G1	0.013	-1.631
GmE100215i32500	s100 calcium binding protein v2-like	S100V2	0.031	-1.631
GmE100215i15806	nhp2-like protein 1	NHP2L1	0.001	-1.632
GmE100215i31899	phosphoglycerate mutase family member 5	PGAM5	0.005	-1.633
GmE100215i31310	sec61 alpha 1 subunit ( cerevisiae)	SEC61A2	0.017	-1.635
GmE100215i10948	eh domain-containing protein 3	EHD3	0.003	-1.636
GmE100215i23937	zinc finger ccch-type containing 13	ZC3H13	0	-1.637
GmE100215i19995	ribophorin ii	RPN2	0.001	-1.637
FV4EIQI02ITODS	solute carrier family 22 member 16	SLC22A16	0.008	-1.639
FCBCL5V01B5PEC	mpv17-like protein	MPV17L	0	-1.64
GmE100215i08443	protein	#N/A	0.001	-1.64
GmE100215i31540	mitochondrial ribosomal protein l40	MRPL40	0	-1.641
GmE100215i25812	---NA---		0.012	-1.641
F5A5JTJ01AL7X6	e1a binding protein p400	#N/A	0	-1.642
GmE100215i31765	cytochrome family subfamily polypeptide 1	CYP51	0.028	-1.645
GmE100215i34064	betaine--homocysteine s-methyltransferase 1	BHMT	0.035	-1.645
GmE100215i21860	---NA---		0.004	-1.647
GmE100215i20220	rna-binding protein 8a	RBM8A	0.002	-1.649
GmE100215i18987	hexokinase 1	HK1	0	-1.651
GmE100215i06078	beta 2c	TUBB2C	0.001	-1.651
F5A5JTJ01CHSB7	type alpha 1	COL11A1	0.003	-1.651
GmE100215i40728	nuclear factor (erythroid-derived 2)-like 3	NFE2L3	0.007	-1.651
GmE100215i11597	ataxin 2-like	ATXN2L	0.001	-1.652
GmE100215i20007	39s ribosomal protein mitochondrial precursor	MRPL47	0	-1.653
GmE100215i17534	isocitrate dehydrogenase 3 (nad+) alpha	IDH3A	0.001	-1.653
GmE100215i39090	rna binding motif protein 34	RBM34	0.002	-1.653
GmE100215i25197	mitochondrial ribosomal protein l12	MRPL12	0	-1.654
GmE100215i04696	u6 snrna-associated sm-like protein lsm7	LSM7	0	-1.654
GmE100215i11506	retinoblastoma binding protein 4	RBBP4	0	-1.654
GmE100215i26086	hairy and enhancer of split 6	HES6	0.003	-1.654
GmE100215i15520	coiled-coil domain containing 25	CCDC25	0.016	-1.654
F5A5JTJ01C6Q5E	protocadherin fat 2	FAT1	0.015	-1.656
GmE100215i15163	mago-nashi proliferation-associated	MAGOH	0.004	-1.657
FCBCL5V01AJAQ4	p90 autoantigen	KIAA1524	0	-1.661
GmE100215i08310	serine threonine-protein phosphatase 5	PPP5C	0.003	-1.665
GmE100215i38099	myb binding protein 1a	MYBBP1A	0.001	-1.666
GmE100215i08734	transferrin receptor 1a	TFRC	0.002	-1.667
GmE100215i11611	transmembrane protein 126a	TMEM126A	0	-1.668
F5A5JTJ01DNCWW	clathrin heavy chain 2	CLTC	0.001	-1.669
GmE100215i20789	peptidylprolyl isomerase b (cyclophilin b)	PPIB	0.001	-1.669
GmE100215i15395	39s ribosomal protein mitochondrial precursor	MRPL22	0.002	-1.671
GmE100215i11336	unnamed protein product [Tetraodon nigroviridis]	#N/A	0	-1.672
GmE100215i31763	swi snf matrix actin dependent regulator of subfamily member 5	SMARCA5	0.001	-1.673
GmE100215i16729	emopamil binding protein (sterol isomerase)	EBP	0.001	-1.676
GmE100215i30456	bleomycin hydrolase	BLMH	0	-1.679
F5A5JTJ01EKFUL	integrin beta 1 binding protein 2	CHORDC1	0.003	-1.679
GmE100215i39141	protein spindly	ZGC:171223	0	-1.68
F5A5JTJ01E0GIT	leucyl-trna synthetase	LARS	0	-1.68
GmE100215i05619	nucleophosmin 1	NPM1	0.001	-1.68
GmE100215i11147	coagulation factor ii	F2	0.003	-1.681
FCBCL5V01C5Y5J	myosin binding protein h	MYBPC1	0.005	-1.682
FV4EIQI02GV9QQ	eh-domain containing 1	EHD3	0.001	-1.684
F5A5JTJ01CYWG0	dihydropyrimidinase-like 4	DPYSL4	0.002	-1.684
CHU940-2008-04-05.ab1	fe-s oxidoreductase		0.03	-1.684
GmE100215i12337	atp-binding sub-family f member 1	ABCF1	0	-1.687
GmE100215i16412	endoplasmin precursor	HSP90B1	0	-1.688
GmE100215i27615	nuclear transport factor 2	NUTF2	0.001	-1.689
GmE100215i21299	atpase family aaa domain-containing protein 2-like	ATAD2	0	-1.69
GmE100215i16535	apolipoprotein a-i	APOA1	0.022	-1.69
GmE100215i06183	---NA---	#N/A	0	-1.691
GmE100215i06073	beta 2c	TUBB2C	0.001	-1.691
F5A5JTJ01DKO99	neurogenin 3	NEUROG1	0.002	-1.691
GmE100215i08728	3-hydroxy-3-methylglutaryl-coenzyme a synthase 1	HMGCS1	0.004	-1.691
FCBCL5V01AZANX	myosin binding protein h-like	MYBPC2	0.008	-1.692
GmE100215i20033	e2f transcription factor 3	E2F3	0.002	-1.695
FYXZCPA01CJHKA	tenascin c	TNC	0	-1.696
GmE100215i32429	protein disulfide isomerase family member 3	PDIA3	0.001	-1.696
GmE100215i29726	isocitrate dehydrogenase	IDH1	0	-1.699
GmE100215i36218	ribosomal protein s6 kinase beta-1	#N/A	0	-1.699
F5A5JTJ01E3E2A	---NA---	#N/A	0	-1.701
GmE100215i09094	eukaryotic translation initiation factor 2 subunit 2	EIF2S2	0.001	-1.701
GmE100215i20049	sh3 domain binding glutamic acid-rich protein	SH3BGR	0	-1.702
F5A5JTJ01EJ90Q	nucleophosmin [Carassius auratus]	#N/A	0	-1.703
GmE100215i05046	lysyl-trna synthetase	KARS	0.003	-1.704
GmE100215i12372	dna methyltransferase 3a	DNMT3A	0.004	-1.704
F2Z8C0H01BYJ1G	protein disulfide isomerase family member 3	PDIA3	0	-1.705
GmE100215i24032	nucleoporin 188kda	NUP188	0.001	-1.705
GmE100215i36432	retinoblastoma-associated protein	#N/A	0	-1.709
GmE100215i24830	liver basic fatty acid binding protein	FABP1	0.006	-1.709
GmE100215i32632	prostaglandin reductase 1	PTGR1	0	-1.71
nilsen.RZEAA_rzeaa0_006405.y1.scf	unnamed protein product [Tetraodon nigroviridis]	WU:FC46H12	0.008	-1.71
GmE100215i30407	small nuclear ribonucleoprotein d1 polypeptide 16kda	SNRPD1	0.001	-1.712
GmE100215i34348	family with sequence similarity member a	FAM136A	0.001	-1.712
GmE100215i31208	calreticulin	CALR	0.002	-1.715
GmE100215i29510	leucine-rich ppr-motif containing	LRPPRC	0.001	-1.716
GmE100215i22223	malectin precursor	MLEC	0.002	-1.718
GmE100215i31715	coiled-coil-helix-coiled-coil-helix domain containing 4	CHCHD4	0.001	-1.721
GmE100215i11610	transmembrane protein 126a	TMEM126A	0.001	-1.724
FCBCL5V01CPE3X	protein- interferon-inducible double stranded rna dependent repressor of (p58 repressor)-like	#N/A	0.007	-1.724
GmE100215i31209	solute carrier family 22 member 5	SLC22A5	0.04	-1.725
GmE100215i30531	ataxin 2-like	ATXN2L	0	-1.726
GmE100215i25560	e2f transcription factor 1	E2F1	0	-1.726
GmE100215i11620	leucine rich repeat containing 47	LRRC47	0	-1.727
GmE100215i01684	calreticulin precursor	CALR	0.001	-1.727
GmE100215i05618	nucleophosmin 1	NPM1	0	-1.728
GmE100215i23062	replication factor c subunit 2	RFC2	0	-1.731
GmE100215i33714	integral membrane protein 1	ITM1	0.001	-1.732
GmE100215i25810	antigen identified by monoclonal antibody ki-67	MKI67	0	-1.733
F2Z8C0H01DCDED	synaptopodin 2-like	SYNPO2L	0.013	-1.734
GmE100215i25997	superkiller viralicidic activity 2-like 2	SKIV2L2	0	-1.736
GmE100215i35840	kinesin-like protein kif15	KIF15	0	-1.74
GmE100215i32866	transmembrane protein 111	TMEM111	0.009	-1.74
GmE100215i09717	proteoglycan 4		0.035	-1.743
GmE100215i27739	dna methyltransferase	DNMT3A	0.001	-1.744
GmE100215i16102	fk506 binding protein 25kda	FKBP3	0.001	-1.744
GmE100215i32647	atp-dependent rna helicase ddx39	DDX39A	0.005	-1.745
GmE100215i10317	pseudouridylate synthase 10	PUS10	0	-1.751
F2Z8C0H01DQRGK	prolyl 4- beta polypeptide	P4HB	0.01	-1.751
GmE100215i32146	beta 2c	TUBB2C	0	-1.753
GmE100215i26186	centromere protein i	CENPI	0	-1.754
F2Z8C0H01A43YW	valyl-trna synthetase	VARS	0.003	-1.754
GmE100215i11459	histone cluster h3c2-like	HIST2H3C	0	-1.758
F2Z8C0H01AQ6EW	fetuin b	#N/A	0.006	-1.761
FCBCL5V01EP1EG	centromere protein i	CENPI	0	-1.764
GmE100215i14880	translocase of inner mitochondrial membrane 10 homolog	TIMM10	0.001	-1.768
GmE100215i29655	anaphase promoting complex subunit 13	ANAPC13	0.001	-1.771
GmE100215i34988	cyclin d1	CCND1	0	-1.774
GmE100215i35654	nuclear factor (erythroid-derived 2)-like isoform cra_a	NFE2L3	0.003	-1.775
GmE100215i16602	condensin complex subunit 1	NCAPD2	0	-1.776
GmE100215i17084	coiled-coil domain containing 99	CCDC99	0	-1.777
GmE100215i27513	subfamily member 11	DNAJB11	0	-1.779
GmE100215ri00164	serpina1 protein	#N/A	0.016	-1.779
FCBCL5V01D82NH	carbamoyl-phosphate synthetase aspartate and dihydroorotase	CAD	0	-1.78
FV4EIQI02JHON3	diaphanous homolog 3	DIAPH3	0	-1.78
FCBCL5V01BSH2M	carbamoyl-phosphate synthase	CPS1	0.001	-1.791
GmE100215i24576	polypeptide 1	PRIM1	0	-1.792
FYXZCPA01AFL5E	prolyl 4- beta polypeptide	P4HB	0.013	-1.792
GmE100215i30794	histone cluster h1b-like	HIST1H1D	0.006	-1.793
GmE100215i28605	mitochondrial carnitine acylcarnitine carrier protein	SLC25A20	0.009	-1.794
GmE100215i33475	pleiotropic regulator 1	PLRG1	0.009	-1.795
GmE100215i38178	inosine triphosphate pyrophosphatase	ITPA	0	-1.797
F5A5JTJ01CC5OU	dna polymerase alpha catalytic subunit	POLA1	0	-1.797
GmE100215i11601	stem-loop binding protein	SLBP	0	-1.802
GmE100215ri00066	apolipoprotein a-i	APOA1	0.029	-1.803
GmE100215i10784	small nuclear ribonucleoprotein e	SNRPE	0	-1.804
GmE100215i22340	116 kda u5 small nuclear ribonucleoprotein component	EFTUD2	0.003	-1.805
GmE100215i20457	h aca ribonucleoprotein complex subunit 4	DKC1	0	-1.807
GmE100215i05043	lysyl-trna synthetase	KARS	0	-1.807
GmE100215i14348	ribonucleoside-diphosphate reductase large subunit	RRM1	0	-1.809
GmE100215i03191	si:ch73- protein	AHSG	0.007	-1.81
GmE100215i40234	aspm protein	ASPM	0	-1.812
FCBCL5V01BRUBQ	atpase family aaa domain-containing protein 2	ATAD2	0	-1.812
GmE100215i07364	mitochondrial import receptor subunit tom34	SPAG1	0.002	-1.818
GmE100215i13807	serpina1 protein	SERPINA1	0.004	-1.818
GmE100215i02676	14 kda apolipoprotein	APO14	0.016	-1.818
GmE100215ri00159	si:ch73- protein	AHSG	0.009	-1.821
GmE100215i13446	glycine dehydrogenase	GLDC	0.003	-1.823
GmE100215i21959	elongation factor tu gtp binding domain containing 2	EFTUD2	0	-1.824
GmE100215i24354	-like 2 ( coli)	RUVBL2	0	-1.824
nilsen.RZEAA_rzeaa0_004538.y1.scf	timeless-interacting protein	TIPIN	0.001	-1.825
GmE100215i11666	thyroid hormone receptor interactor 13	TRIP13	0.001	-1.827
GmE100215i32990	fat storage-inducing transmembrane protein 2	FITM2	0.004	-1.827
F5A5JTJ01DJ7X4	fat tumor suppressor homolog 1	FAT1	0.012	-1.827
GmE100215i33896	troponin slow skeletal and cardiac muscles	TNNI1	0.02	-1.827
GmE100215i27633	cse1 chromosome segregation 1-like	CSE1L	0.003	-1.83
GmE100215i40714	glutamate-rich wd repeat containing 1	GRWD1	0	-1.831
GmE100215i39852	translocase of outer mitochondrial membrane 22 homolog	TOMM22	0.001	-1.834
GmE100215i12602	beta 2c	TUBB2C	0	-1.838
GmE100215i39051	mitochondrial import receptor subunit tom40 homolog	TOMM40	0	-1.839
GmE100215i40436	splicing factor 3b subunit 2	SF3B2	0	-1.841
F2Z8C0H01CW33D	alpha-2-macroglobulin-like 1	A2M	0.012	-1.843
GmE100215i32764	novel protein		0	-1.848
GmE100215i29358	sec61 beta subunit	SEC61B	0.001	-1.848
GmE100215i34528	centromere protein 350 400ka	CENPF	0	-1.85
GmE100215i31030	splicing factor subunit 60kda	SF3A3	0	-1.861
GmE100215i37716	eh domain-containing protein 3	EHD3	0	-1.861
GmE100215i16526	dna methyltransferase	DNMT3A	0.002	-1.861
GmE100215i28497	atp-binding sub-family e member 1	ABCE1	0	-1.867
FYXZCPA01EVYRB	carbamoyl-phosphate synthetase aspartate and dihydroorotase	CAD	0	-1.868
F5A5JTJ01BIX39	h2a histone member v	H2AFV	0.002	-1.869
canada.sb_gmnblits_0009k14.pDNRm13r.scf	retinol binding protein cellular	RBP1	0	-1.87
GmE100215i16661	isoform cra_a	HSPD1	0	-1.87
GmE100215i15595	leukocyte cell derived chemotaxin 1	LECT1	0.001	-1.87
GmE100215i37239	kelch domain-containing protein 4	KLHDC4	0.042	-1.88
GmE100215i27065	peroxisome proliferator-activated receptor coactivator-related 1	PPRC1	0.001	-1.882
GmE100215i29336	peptidyl-prolyl cis-trans isomerase e	PPIE	0.003	-1.882
GmE100215ri00194	transferrin	TF	0.02	-1.882
GmE100215i08756	arginine- mutated in early stage tumors	MANF	0.048	-1.883
GmE100215i22288	membrane protein	#N/A	0	-1.885
GmE100215i20205	glutamate-rich wd repeat containing 1	GRWD1	0.001	-1.888
F5A5JTJ01CNJDA	leucyl-trna synthetase	LARS	0.002	-1.891
F5A5JTJ01D882L	---NA---	CTNNBL1	0	-1.893
FCBCL5V01AEX16	myosin binding protein h	MYBPH	0.001	-1.9
F5A5JTJ01CA3PC	chl1 potential helicase	CHL1	0.002	-1.903
GmE100215i35065	cleft lip and palate transmembrane protein 1-like protein	CLPTM1L	0.044	-1.903
GmE100215i17239	smu-1 suppressor of mec-8 and unc-52 homolog ( elegans)	SMU1	0.04	-1.908
GmE100215i08722	fructose- -bisphosphatase 1	FBP1	0.011	-1.909
GmE100215i29937	protein regulator of cytokinesis 1	PRC1	0	-1.912
GmE100215i39919	fanconi complementation group l	FANCL	0.038	-1.912
GmE100215i20340	kinesin family member 11	KIF11	0	-1.913
GmE100215i27342	mcph1 protein	MCPH1	0.034	-1.915
GmE100215i20164	endonuclease reverse transcriptase	LDVICP051	0.043	-1.915
GmE100215i25673	PREDICTED: FAM64A-like [Danio rerio]	#N/A	0	-1.923
F5A5JTJ01DUIH8	valyl-trna mitochondrial precursor	VARS2	0.039	-1.928
F2Z8C0H01E6SRZ	carbamoyl-phosphate synthase	CPS1	0.042	-1.928
GmE100215i34297	mad2l1 binding protein	MAD2L1BP	0.036	-1.93
GmE100215i10828	chromatin licensing and dna replication factor 1	CDT1	0.035	-1.931
GmE100215i29334	xtp3-transactivated gene a protein homolog	DCTPP1	0.001	-1.933
GmE100215i34200	udp-glucose glycoprotein glucosyltransferase 1	UGGT1	0.037	-1.934
GmE100215i27437	small nuclear ribonucleoprotein sm d3	SNRPD3	0.002	-1.935
GmE100215i27959	fatty acid-binding brain	FABP7	0.002	-1.936
GmE100215i40941	alpha actin	ACTA1	0.012	-1.936
GmE100215i30546	small subunit processome homolog	UTP6	0.041	-1.936
GmE100215i11363	shugoshin-like 1	SGOL1	0.032	-1.938
GmE100215i33560	mitochondrial ribosomal protein l34	MRPL34	0.044	-1.939
GmE100215i06764	ubiquitin- containing phd and ring finger 1	UHRF1	0	-1.94
GmE100215i23003	novel protein	KIAA0664	0.036	-1.945
GmE100215i31925	glutaredoxin 3	GLRX3	0.045	-1.947
GmE100215ri00195	transferrin	TF	0.03	-1.948
F5A5JTJ01AO9HB	---NA---	#N/A	0.001	-1.952
GmE100215i14998	small nuclear ribonucleoprotein sm d2	SNRPD2	0.002	-1.952
FCBCL5V01B5W75	carbamoyl-phosphate synthase	CPS1	0.036	-1.963
GmE100215i30806	gtpase activating protein (sh3 domain) binding protein 1	G3BP1	0.01	-1.965
GmE100215i11034	cellular retinoic acid binding protein 2	CRABP2	0.002	-1.967
FCBCL5V01DOKH1	PREDICTED: hypothetical protein [Danio rerio]		0.015	-1.97
GmE100215i27905	warm temperature acclimation-related 65 kda protein	HPX	0.002	-1.974
GmE100215i40100	non-smc condensin ii subunit d3	NCAPD3	0.002	-1.978
olsvik.ZNGAA_3971.abd	abnormal spindle-like	ASPM	0	-1.98
GmE100215i16679	cytochrome family subfamily polypeptide 1	CYP26A1	0.043	-1.98
FYXZCPA01BJQLY	calcium voltage- gamma subunit 6	CACNG6	0.002	-1.982
F5A5JTJ01B1CEJ	homeobox protein dbx1	DBX1	0.031	-1.982
FV4EIQI02J2PAW	valyl-trna synthetase	VARS	0.031	-1.987
GmE100215i40709	novel protein vertebrate mitochondrial ribosomal protein s31	MRPS31	0.047	-1.988
GmE100215i02677	14 kda apolipoprotein	APO14	0.008	-1.989
GmE100215i10661	rmi1 protein	RMI1	0.033	-1.993
GmE100215i26183	heterogeneous nuclear ribonucleoprotein h2	HNRNPH1	0	-2.003
GmE100215i36125	suppressor of 3-like 1 ( cerevisiae)	SUPV3L1	0.045	-2.003
F5A5JTJ01C82PN	adam metallopeptidase with thrombospondin type 1 10	ADAMTS10	0.026	-2.004
GmE100215i17308	dna polymerase delta catalytic subunit	POLD1	0.001	-2.007
GmE100215i30045	kinesin family member 15	KIF15	0.026	-2.011
GmE100215i19447	dna topoisomerase 2-alpha	TOP2A	0	-2.019
GmE100215i27212	seryl-trna synthetase 2	SARS2	0.03	-2.019
GmE100215i32604	solute carrier family 25 (mitochondrial carrier adenine nucleotide translocator) member 6	SLC25A6	0.001	-2.022
GmE100215i05129	complement component q subcomponent binding protein	C1QBP	0.001	-2.026
GmE100215i03371	annexin a6	ANXA6	0.001	-2.028
GmE100215i37067	pe repeat family protein		0	-2.03
GmE100215i36408	heat shock 70kda protein 4	HSPA4	0	-2.038
GmE100215i24649	polymerase (dna directed) delta regulatory subunit 50kda	POLD2	0.025	-2.045
GmE100215i21609	kinetochore-associated protein knl-2 homolog	MIS18BP1	0.028	-2.045
GmE100215i26569	cyclin b2	CCNB2	0.001	-2.055
GmE100215i05127	complement component q subcomponent binding protein	C1QBP	0.001	-2.06
GmE100215i29854	ubiquitin- containing phd and ring finger 1	UHRF1	0.023	-2.064
GmE100215i33246	hairy and enhancer of split 6	HES6	0	-2.069
GmE100215i39565	eprs protein	EPRS	0.03	-2.071
GmE100215c22202	transferrin	TF	0.038	-2.074
GmE100215i34447	microtubule-associated rp eb member 1	MAPRE1	0	-2.078
FYXZCPA01BGB0V	brucei -specific protein		0	-2.08
GmE100215i23826	asp (abnormal spindle)- microcephaly associated	ASPM	0	-2.084
GmE100215i17196	inner centromere protein	CENPA	0	-2.085
GmE100215i36279	topbp1-interacting checkpoint and replication regulator-like	C15orf42	0.025	-2.087
GmE100215i12603	beta 2c	TUBB2C	0.001	-2.095
GmE100215i39991	origin recognition subunit 3-like	ORC3	0.024	-2.095
FYXZCPA01CGR4I	transmembrane protein 177	TMEM177	0.002	-2.097
GmE100215i08384	ribosome binding protein 1 homolog 180kda	RRBP1	0.001	-2.098
FCBCL5V01BI7K8	prolyl 4-hydroxylase subunit alpha-3-like	P4HA3	0.026	-2.101
GmE100215i39829	ptb-binding 1	RAVER1	0.021	-2.102
GmE100215i29441	pre-mrna-processing factor 19	PRP19	0.003	-2.109
GmE100215i15917	dna replication licensing factor mcm6	MCM6	0	-2.112
GmE100215i04563	ran-specific gtpase-activating protein	RANBP1	0	-2.112
GmE100215i31050	thap domain containing 4	THAP4	0.023	-2.113
GmE100215i30706	protein las1 homolog	LAS1L	0.024	-2.118
GmE100215i35964	smc4 protein	SMC4	0.001	-2.123
GmE100215i33162	ttk protein kinase	TTK	0.024	-2.128
GmE100215i35528	---NA---	WU:FB54E10	0.001	-2.134
GmE100215i14682	3-ketoacyl- mitochondrial	ACAA2	0.032	-2.134
GmE100215i20499	14 kda apolipoprotein	APO14	0.001	-2.135
GmE100215i35990	leucyl-trna synthetase	LARS	0.001	-2.136
GmE100215i27135	ribosome-binding protein 1	RRBP1	0.016	-2.141
GmE100215i14763	60s ribosomal protein l32	RPL32	0.026	-2.143
GmE100215i31748	ring finger protein 175	RNF175	0.026	-2.144
GmE100215i29090	acidic coiled-coil containing protein 3	TACC3	0	-2.155
GmE100215i33176	fk506-binding protein 11 precursor	FKBP11	0.017	-2.159
GmE100215i11602	stem-loop binding protein	SLBP	0	-2.161
FCBCL5V01DIHIR	histone-lysine n-methyltransferase ezh2	EZH2	0	-2.166
GmE100215i31812	dna polymerase epsilon subunit 2	POLE2	0.015	-2.168
GmE100215i11588	dna polymerase alpha catalytic subunit	POLA1	0	-2.173
GmE100215i31959	78 kda glucose-regulated protein precursor	HSPA5	0.001	-2.187
F5A5JTJ01D2WXQ	---NA---	GEMIN5	0.015	-2.187
GmE100215i20800	atp-binding sub-family f member 2	ABCF2	0.001	-2.199
GmE100215i05125	complement component q subcomponent binding protein	C1QBP	0	-2.204
GmE100215i07428	histone	HIST1H2AA	0	-2.23
F5A5JTJ01DZR1A	valyl-trna synthetase	VARS2	0.042	-2.245
GmE100215i16996	aurora kinase b	AURKB	0	-2.247
GmE100215i16757	ribonucleoside-diphosphate reductase large subunit	RRM1	0	-2.247
GmE100215i33180	PREDICTED: hypothetical protein LOC100412486 [Callithrix jacchus]		0.018	-2.247
GmE100215i28273	kiaa0841 protein	HAUS5	0.019	-2.26
GmE100215i17870	origin recognition subunit 2-like	ORC2	0.01	-2.275
nilsen.CEM5408-2005-10-05.ab1	doublecortin-like kinase 2	DCLK2	0.014	-2.29
GmE100215i41267	tenascin n	TNN	0.014	-2.299
GmE100215i19560	polo-like kinase 1	PLK1	0	-2.305
GmE100215i41534	dna ligase 1	LIG1	0	-2.325
GmE100215i33339	mitochondrial ribosomal protein s31	MRPS31	0.017	-2.325
GmE100215i08741	serpina1 protein	SERPINA1	0.041	-2.334
GmE100215i10617	---NA---	ITGBL1	0.001	-2.347
GmE100215i23352	dna polymerase alpha catalytic subunit	POLA1	0.008	-2.353
GmE100215i23030	viral a-type inclusion protein repeat containing protein		0	-2.361
GmE100215i32787	---NA---	MELK	0.003	-2.368
GmE100215i39935	atp-binding cassette sub-family e member 1	ABCE1	0.014	-2.37
GmE100215i28817	fascin homolog actin-bundling protein (strongylocentrotus purpuratus)	FSCN1	0.007	-2.377
GmE100215i33914	serine threonine-protein kinase 6	STK6	0	-2.397
GmE100215i09633	novel protein vertebrate actin binding protein (scraps drosophila)	ANLN	0.011	-2.401
F5A5JTJ01CY27O	timeless interacting protein	TIPIN	0.008	-2.427
GmE100215i31465	protein zwilch homolog	ZWILCH	0.007	-2.451
GmE100215i03062	granzyme b	GZMB	0.012	-2.454
GmE100215i36397	actin binding protein (scraps drosophila)	ANLN	0	-2.457
GmE100215i34691	angiopoietin-related protein 4 precursor	ANGPTL4	0.006	-2.487
GmE100215i27789	cell division cycle associated 7	CDCA7	0.001	-2.488
FV4EIQI02GRW0S	dna polymerase delta catalytic subunit	POLD1	0.008	-2.489
GmE100215i37257	fast kinase domains 5	FASTKD5	0.046	-2.496
GmE100215i29585	wolf-hirschhorn syndrome candidate 1	WHSC1	0.006	-2.502
GmE100215i32135	pmel17 protein	PMEL	0.001	-2.503
FCBCL5V01EYIWJ	nol1 nop2 sun domain member 4	NSUN4	0.044	-2.506
GmE100215i23951	myeloid leukemia factor 1	MLF1	0.045	-2.515
GmE100215i34758	aer61 glycosyltransferase isoform 2	C3orf64	0.041	-2.52
GmE100215i39259	small nuclear ribonucleoprotein f	SNRPF	0.004	-2.532
GmE100215i32398	pmel17 protein	PMEL	0.001	-2.539
GmE100215i40160	selenophosphate synthetase 1	LOC100509677	0.005	-2.582
GmE100215i36109		ASPM	0.005	-2.585
GmE100215i27064	nusap1 protein	NUSAP1	0.008	-2.594
GmE100215i01685	chromosome 6 open reading frame 58	C6orf58	0.005	-2.603
GmE100215i05355	cancer susceptibility candidate 5	CASC5	0.004	-2.611
F5A5JTJ01CFBT2	fascin homolog actin-bundling protein (strongylocentrotus purpuratus)	FSCN1	0.031	-2.639
F5A5JTJ01CDUAW	chondroitin sulfate proteoglycan 2	VCAN	0.036	-2.639
GmE100215i12731	endopeptidase type m3	THOP1	0.004	-2.672
GmE100215i26659	adenylate cyclase		0.003	-2.686
GmE100215i39786	epithelial cell transforming sequence 2 oncogene	ECT2	0.003	-2.723
GmE100215i39229	m-phase phosphoprotein 1	KIF20B	0.005	-2.726
GmE100215i38692	kinesin family member 23	KIF23	0.004	-2.776
GmE100215i01682	chromosome 6 open reading frame 58		0.001	-2.829
GmE100215i01687	chromosome 6 open reading frame 58		0.001	-2.86
GmE100215i06972	serine threonine-protein kinase pak 1	PAK1	0.017	-2.902
GmE100215i18039	---NA---	CDC25A	0.003	-2.905
GmE100215i38393	dna replication licensing factor mcm6	MCM6	0.002	-2.966
GmE100215i31182	rna binding motif protein 4	RBM4	0.017	-3.007
F2Z8C0H01CW1ID	kinetochore associated 1	KNTC1	0.003	-3.114
FCBCL5V01BZEW0	selenophosphate synthetase 1	SEPHS1	0.011	-3.197
GmE100215i05665	fatty acid-binding intestinal	FABP2	0.001	-3.246
GmE100215i32093	glycine amidinotransferase (l-arginine:glycine amidinotransferase)	GATM	0.005	-3.365
F5A5JTJ01AXLSM	timeless interacting protein	TIPIN	0.005	-3.696
GmE100215i40263	deah (asp-glu-ala-his) box polypeptide 35	DHX35	0.003	-3.795
GmE100215i17389	centromere protein i	CENPI	0.003	-3.907

## Sheet: CDM
Sequence ID	Sequence description	Genes names	P-value	Fold change
GmE100215i05937	cytochrome p450 1a	CYP1A1	0	8.405
F5A5JTJ01BRRYN	cytochrome family subfamily polypeptide 1	CYP1B1	0	4.695
FYXZCPA01AG3OX	---NA---	AHRR	0	2.793
GmE100215i29212	eotaxin precursor	CCL11	0.043	2.551
GmE100215i14922		APOB	0.049	2.508
GmE100215i27827	4-hydroxyphenylpyruvate dioxygenase	HPD	0.007	2.361
GmE100215i09038	pancreatic secretory trypsin inhibitor	SPINK1	0.029	2.247
GmE100215i08818	---NA---	TF	0.029	2.200
GmE100215i33656	hepcidin precursor	HAMP	0.008	2.103
GmE100215i06534	si:rp71- protein	C1QL4L	0.012	2.065
GmE100215i09744	transferrin	TF	0.029	2.034
GmE100215i25714	equilibrative nucleoside transporter 1	SLC29A1	0.049	2.011
GmE100215i40750	apolipoprotein b	APOB	0.008	2.006
GmE100215i22501	mip-1beta protein	CCL11	0.041	1.998
F5A5JTJ01CDELS	---NA---	FETUB	0.042	1.971
GmE100215i13047	50 kd glycoprotein	RHAG	0.006	1.962
GmE100215i31944	myosin light chain 2	MYLK2	0.017	1.959
GmE100215i30929	ependymin precursor	EPD1	0.005	1.949
F5A5JTJ01A598E	cytochrome family subfamily polypeptide 1	CYP1B1	0	1.920
GmE100215i21871	multidrug resistance protein 1	ABCB4	0.006	1.909
GmE100215i06599	carboxypeptidase n catalytic chain	CPN1	0.042	1.893
GmE100215i31821	sterol-c4-methyl oxidase-like	SC4MOL	0.01	1.873
GmE100215ri00127	fetuin b	FETUB	0.047	1.862
GmE100215i15901	solute carrier family 37 (glucose-6-phosphate transporter) member 4	SLC37A4	0.018	1.861
F2Z8C0H01AQ6EW	fetuin b	FETUB	0.031	1.843
GmE100215i28277	beta-microseminoprotein precursor	MSMB	0.019	1.842
GmE100215ri00194	transferrin	TF	0.039	1.835
F2Z8C0H01EUL6H	alpha-2-macroglobulin [Epinephelus coioides]	A2M	0.031	1.833
GmE100215i06535	si:rp71- protein	C1QL4L	0.02	1.827
GmE100215i20258	plasma retinol-binding protein 1	RBP1	0.038	1.826
GmE100215i11833	middle subunit	FTH1	0.016	1.822
GmE100215i31460	fatty acyl- hydrolase medium chain	CES2	0.048	1.812
GmE100215i24993	cytochrome family subfamily polypeptide 2	CYP4V2	0.023	1.804
GmE100215i05133	---NA---		0.01	1.803
GmE100215i33722	apolipoprotein h (beta-2-glycoprotein i)	APOH	0.021	1.786
GmE100215i22040	galactose-3-o-sulfotransferase 4	GAL3ST4	0.048	1.747
GmE100215c10977	serpin peptidase clade member 2	SERPINF2	0.029	1.726
GmE100215i39687	dihydropyrimidine dehydrogenase	DPYD	0.018	1.720
GmE100215i15039	vitronectin	VTN	0.036	1.705
GmE100215i30174	organic solute transporter alpha	OSTalpha	0.028	1.701
GmE100215c34634	isoform cra_a	ZAN	0.037	1.697
GmE100215i28504	atp-binding sub-family g member 2	ABCG2	0.003	1.688
GmE100215i15201	antithrombin iii	SERPINC1	0.03	1.682
GmE100215i38018	zonadhesin	ZAN	0.025	1.676
GmE100215i14943	---NA---	FETUB	0.023	1.675
F5A5JTJ01C3X9D	cytochrome family subfamily polypeptide 1	CYP1B1	0.001	1.665
GmE100215i33319	heparin cofactor ii	SERPIND1	0.036	1.661
GmE100215i28983	alanine-glyoxylate aminotransferase	AGXT	0.024	1.660
GmE100215i41145	na k 2cl cotransporter	SLC12A1	0.049	1.640
F5A5JTJ01EJHX9	50 kd glycoprotein	RHCG	0.021	1.632
F2Z8C0H01CDEIU	aryl hydrocarbon receptor repressor	AHRR	0.031	1.628
GmE100215i16364	matrix metallopeptidase 13 (collagenase 3)	MMP13	0.024	1.625
GmE100215i33762	nipsnap homolog 3a	NIPSNAP3A	0.026	1.611
GmE100215i36747	solute carrier family 25 (mitochondrial carrier citrate transporter) member 1	SLC25A1	0.029	1.610
GmE100215i34841	novel protein vertebrate scinderin	SCIN	0.029	1.605
GmE100215ri00164	serpina1 protein	SERPINA1	0.024	1.589
GmE100215i28261	uncharacterized peroxidase-related enzyme		0.006	1.588
GmE100215i13807	serpina1 protein	SERPINA1	0.04	1.581
GmE100215i31012	fructose- -bisphosphatase 1	FBP1	0.009	1.567
GmE100215i18946	solute carrier family 27 (fatty acid transporter) member 2	SLC27A2	0.041	1.565
GmE100215i15178	cytochrome b5	CYB5A	0.016	1.564
GmE100215i01682	chromosome 6 open reading frame 58	LOC100136074	0.031	1.560
GmE100215i33067	glyoxylate reductase hydroxypyruvate reductase	GRHPR	0.041	1.560
GmE100215i30281	cytochrome family subfamily polypeptide 24	CYP2J2	0.01	1.543
F5A5JTJ01CD55Y	carcinoembryonic antigen-related cell adhesion molecule 1-like	CEACAM1	0.032	1.542
GmE100215i08757	phospholemman precursor	FXYD9	0.034	1.536
GmE100215i31260	aflatoxin b1 aldehyde reductase member 2	AKR7A2	0.029	1.529
GmE100215i04475	glycogen liver form	PYGL	0.018	1.528
GmE100215c22202	transferrin	TF	0.022	1.524
GmE100215i07701	urate oxidase	UOX	0.03	1.524
GmE100215i06116	tuftelin	TUFT1	0	1.519
GmE100215i25031	golgi-associated plant pathogenesis-related protein 1	GLIPR2	0.019	1.510
GmE100215i01687	chromosome 6 open reading frame 58	LOC100136074	0.024	1.507
GmE100215i05912	kynurenine 3-monooxygenase	KMO	0.01	1.504
GmE100215i22088	maltase- intestinal	MGAM	0.029	1.503
GmE100215i14695	PREDICTED: hypothetical protein [Danio rerio]		0.039	1.502
F5A5JTJ01DOEOD		AHNAK	0.027	1.500
F5A5JTJ01CSU3E	---NA---	PKD1	0.037	-1.502
F2Z8C0H01BP69A	outcome predictor in acute leukemia 1 isoform 1	C6H10ORF26	0.021	-1.525
F5A5JTJ01B27JL	talin 2	TLN2	0.049	-1.534
GmE100215i02147	---NA---		0.004	-1.562
F5A5JTJ01BUWPW	speg complex locus	SPEG	0.014	-1.583
FCBCL5V01ET41Y	mitogen-activated protein kinase 12	MAPK12	0.031	-1.949
GmE100215i09019	kinesin-like protein kif2a isoform 2	KIF2A	0.042	-2.504
F5A5JTJ01CZBF7	rna binding motif protein 14	RBM14	0.02	-3.022

## Sheet: CDL
Sequence ID	Sequence description	Genes names	P-value	Fold change
GmE100215i05937	cytochrome p450 1a	CYP1A1	0.002	2.667
FCBCL5V01BDMGN	unnamed protein product [Tetraodon nigroviridis]	HEATR6	0.041	1.889
GmE100215i33026	wd sam and u-box domain-containing protein 1	WDSUB1	0.049	-1.894
nilsen.CMI2116-2005-12-13.ab1	potassium voltage-gated shaker-related member 5	KCNA5	0.045	-1.93
GmE100215i29555	carboxypeptidase b1	CPB1	0.042	-1.943
GmE100215i22391	phosphoenolpyruvate cytosolic	PCK1	0.034	-2.101
FYXZCPA01CNNHI	sam domain-containing protein samsn-1	SAMSN1	0.026	-2.11
GmE100215i15089	novel protein vertebrate elastase family	CELA1	0.038	-2.257
F5A5JTJ01EYSM3	f-box protein 41	FBXO41	0.041	-2.506
F2Z8C0H01A2FPN	golgi golgin subfamily 3	GOLGA3	0.04	-2.537
GmE100215i21547	---NA---	#N/A	0.047	-2.539
FYXZCPA01CUICT	alpha-l- plasma	FUCA2	0.043	-2.584
GmE100215i29125	proline dehydrogenase 1	PRODH	0.045	-2.605
F5A5JTJ01CYUC0	ccr4 carbon catabolite repression 4-like	CCRN4L	0.046	-2.606
F2Z8C0H01A9MD9	potential ww domain protein		0.041	-2.615
F5A5JTJ01D4DKN	unnamed protein product [Tetraodon nigroviridis]	#N/A	0.022	-2.838

## Sheet: MDH
Sequence ID	Sequence description	Genes names	P-value	Fold change
GmE100215i05937	cytochrome P4501A [Platichthys flesus]	CYP1A1	0	17.578
F5A5JTJ01BRRYN	cytochrome P450 1B1 [Salmo salar]	CYP1B1	0	16.753
FYXZCPA01AG3OX	Aryl hydrocarbon receptor repressor [Microgadus tomcod]	AHRR	0	7
F2Z8C0H01CDEIU	Aryl hydrocarbon receptor repressor [Microgadus tomcod]	AHRR	0	4.717
F5A5JTJ01EIMHF	notum pectinacetylesterase homolog	NOTUM	0	3.967
FCBCL5V01BW05S	fra1 protein	FOSL1	0.049	3.336
GmE100215i25636	protein		0	3.323
F2Z8C0H01BFRQH	neurotoxin c59 ly-6-like protein	#N/A	0.011	3.291
GmE100215i11833	middle subunit	FTL	0.01	3.117
F5A5JTJ01C3X9D	cytochrome P4501B2 [Cyprinus carpio]	CYP1B1	0.002	3.068
F5A5JTJ01A598E	cytochrome P4501B [Anguilla japonica]	CYP1B1	0	3.063
GmE100215i26969	type i cytoskeletal 18	KRT18	0.008	2.900
GmE100215i32596	proto-oncogene protein c-fos	FOS	0.026	2.868
GmE100215c34634	isoform cra_a	ZAN	0.001	2.818
F5A5JTJ01D912R	lon peptidase n-terminal domain and ring finger 3	LONRF3	0.045	2.769
F2Z8C0H01BJDC1	sorting nexin 11	SNX11	0.008	2.742
FCBCL5V01C6POM	formin homology 2 domain containing 3	FHOD1	0.024	2.732
GmE100215i21871	multidrug resistance protein 1	ABCB4	0.002	2.672
GmE100215i34482	chromobox homolog 7	CBX7	0.005	2.636
F5A5JTJ01CQNY8	kelch-like 21	KLHL21	0.016	2.616
F5A5JTJ01A1R0A	lon peptidase n-terminal domain and ring finger 1	LONRF1	0.034	2.594
FYXZCPA01DVJ2K	all-trans-retinol -reductase precursor	RETSAT	0.019	2.583
GmE100215i13938	lon peptidase n-terminal domain and ring finger 1	LONRF1	0.024	2.582
F5A5JTJ01CQJA6	heat repeat containing 7a	HEATR7A	0.003	2.573
GmE100215i02646	lon peptidase n-terminal domain and ring finger 1	LONRF1	0.046	2.558
GmE100215i01386	differentially regulated trout protein 1		0.013	2.518
GmE100215i41145	na k 2cl cotransporter	SLC12A1	0.025	2.483
F5A5JTJ01ASLIJ	ankyrin repeat and btb domain containing 1	ABTB1	0.016	2.482
FV4EIQI02G48WU	beclin 1-associated autophagy-related key regulator	KIAA0831	0.003	2.428
GmE100215c08108	isoform cra_a	ZAN	0.017	2.426
GmE100215i38653	type ii	ARG2	0.001	2.413
F5A5JTJ01BFW64	protein ef-hand calcium binding domain 2	PPEF1	0.041	2.413
F5A5JTJ01A7I2V	lon peptidase n-terminal domain and ring finger 3	LONRF3	0.029	2.412
GmE100215i21255	connective tissue growth factor	CTGF	0.02	2.408
GmE100215i09362	proteasome ( macropain) 26s non- 5	PSMD5	0.026	2.388
GmE100215i35227	acidic coiled-coil containing protein 1	TACC1	0.007	2.381
GmE100215i28061	nadh-ubiquinone oxidoreductase 75 kda mitochondrial precursor	NDUFS1	0.013	2.355
GmE100215i29702	isoform cra_a	ZAN	0.001	2.345
GmE100215i38018	zonadhesin	ZAN	0.001	2.343
GmE100215c37838	inter-alpha inhibitor h3	ITIH3	0.034	2.337
F5A5JTJ01CZGAN	ankyrin repeat domain-containing protein 27	ANKRD27	0.011	2.279
GmE100215i15253	---NA---	#N/A	0.002	2.278
GmE100215i35553	hect domain and rld 2	HERC2	0.045	2.273
GmE100215i21671	laminin alpha 5	LAMA5	0.047	2.273
F5A5JTJ01B5ZK4	kelch-like 21	KLHL21	0.028	2.264
GmE100215i33197	---NA---	XIRP1	0.033	2.262
F2Z8C0H01DRSSZ	rho gtpase binding protein 2	RHPN2	0.031	2.260
GmE100215i35640	cysteine mitochondrial	NFS1	0.004	2.256
F5A5JTJ01BCU1G	kelch-like 21	KLHL21	0.004	2.252
F5A5JTJ01D6UHN	zinc fyve domain containing 1	ZFYVE1	0.031	2.247
GmE100215i30426	type ii	ARG2	0.002	2.240
F5A5JTJ01DFY8D	suppression of tumorigenicity 14 (colon carcinoma)	ST14	0.003	2.229
GmE100215i22549	heg homolog 1	MUC13	0.019	2.220
F5A5JTJ01AEU2K	growth factor receptor-bound protein 10	GRB10	0.002	2.207
GmE100215i28961	aquaporin 7	AQP10	0.003	2.196
GmE100215i02642	lon peptidase n-terminal domain and ring finger 1	LONRF1	0.032	2.192
F5A5JTJ01DYVK8	ring finger protein 127	LONRF2	0.001	2.188
GmE100215i26286	an1-type zinc finger protein 2b	ZFAND2A	0.001	2.182
FV4EIQI02II3CY	scy1-like 2 ( cerevisiae)	SCYL1	0.027	2.182
F5A5JTJ01DY4BJ	histone h2a variant	#N/A	0.036	2.141
F5A5JTJ01CCE3S	kiaa1833 partial	HEATR7A	0.014	2.135
FCBCL5V01BZSVZ	PREDICTED: si:ch211-207e14.4 [Danio rerio]		0.001	2.132
GmE100215i34530	selenoprotein p precursor	SEPP1	0.006	2.130
GmE100215i26198	polycomb group ring finger 5	PCGF5	0.01	2.129
F5A5JTJ01ATJ07	bcl2 adenovirus e1b 19 kda protein-interacting protein 3	BNIP3	0.022	2.126
GmE100215i40738	heat repeat-containing protein 7a-like	HEATR7A	0.004	2.121
GmE100215i00915	creb binding protein	CREBBP	0.044	2.118
GmE100215i04581	calcium binding and coiled-coil domain 2	CALCOCO2	0	2.108
F5A5JTJ01CJSJV	---NA---	FNIP1	0.008	2.107
F2Z8C0H01C9MGS	inter-alpha-trypsin inhibitor heavy chain h3 precursor	ITIH3	0.01	2.107
CGG180-2008-10-28.ab1	forkhead box q1	FOXQ1	0.049	2.105
GmE100215c06974	inter-alpha inhibitor h3	ITIH3	0.005	2.095
GmE100215i06713	atp-binding sub-family a member 1	ABCA1	0.026	2.093
F5A5JTJ01AQRAZ	collagen type iv alpha-3-binding protein	COL4A3BP	0.013	2.085
GmE100215i02643	lon peptidase n-terminal domain and ring finger 1	LONRF1	0.003	2.084
F5A5JTJ01AP43V	ras and rab interactor 2	RIN2	0.002	2.076
GmE100215i38102	mucosa associated lymphoid tissue lymphoma translocation gene 1	MALT1	0.003	2.075
GmE100215i28504	atp-binding sub-family g member 2	ABCG2	0	2.066
GmE100215i06162	vacuolar protein sorting-associated protein 33a	VPS33A	0.046	2.061
GmE100215i07334	poly polymerase 12	ZC3HAV1	0	2.059
GmE100215i30929	ependymin precursor	EPDR1	0.002	2.054
FYXZCPA01ADU92	vitamin d receptor	VDR	0.01	2.054
F5A5JTJ01D3PMM	novel protein cyclin m2	CNNM2	0.022	2.048
F5A5JTJ01DOB4D	autophagy-related protein 2 homolog b-like	ATG2B	0.027	2.046
GmE100215i15712	atp-binding sub-family a member 1	ABCA1	0.008	2.044
F5A5JTJ01B3BES	insulin receptor substrate 2	IRS2	0.034	2.043
GmE100215i41394	potassium channel modulatory factor 1	KCMF1	0.001	2.042
canada.sb_gmnbmu_0012a14.pDNRm13r.scf	hypothetical protein [Entamoeba histolytica HM-1:IMSS]		0.021	2.037
GmE100215i25709	cub and lccl domain containing 1	DCBLD1	0	2.033
GmE100215i21481	solute carrier family 43 member 3	SLC43A3	0.001	2.033
GmE100215i07544	tumor protein p53-inducible nuclear protein 2	TP53INP1	0	2.032
FCBCL5V01DSJOP	retrotransposon-like family member (retr-1)-like		0.047	2.028
F5A5JTJ01DGSYF	hormone-sensitive lipase	LIPE	0.009	2.019
GmE100215i17134	loc100137634 protein	SC:D173	0.003	2.016
F5A5JTJ01CUQQK	phd finger protein 15	PHF15	0.016	2.016
GmE100215i36198	autophagy-related protein 2 homolog a	ATG2A	0.008	2.003
GmE100215i29682	butyrophilin-like 2 (mhc class ii associated)	BTN2A1	0.005	2
GmE100215i13962	interferon regulatory factor 8	IRF9	0.031	2
F5A5JTJ01D2V94	serine protease	SERPINE2	0.002	1.999
F5A5JTJ01BKVAK	bone morphogenetic protein 6	BMP6	0	1.995
F5A5JTJ01B3MBX	kiaa1199 protein	KIAA1199	0	1.994
GmE100215i26334	nuclear protein 1	NUPR1	0.002	1.987
FCBCL5V01BW0EK	choroideremia (rab escort protein 1)	CHM	0.001	1.980
nilsen.CTE333-2006-03-23.ab1	fish virus induced trim protein	FINTRIM	0.002	1.978
GmE100215i04582	calcium binding and coiled-coil domain 2	CALCOCO2	0	1.977
GmE100215i24189	nuclear receptor subfamily group member 2	NR1D1	0.03	1.976
GmE100215i11626	forkhead box protein p1-b	FOXP1	0	1.975
FCBCL5V01DSI8R	insulin-like growth factor binding protein 1	IGFBP1	0.004	1.975
GmE100215i24065	thymus-specific serine protease	SERPINE2	0.003	1.974
FCBCL5V01AT8IL	subfamily member 4	DNAJB1	0.001	1.971
FCBCL5V01CGG0O	unnamed protein product [Tetraodon nigroviridis]		0.009	1.971
F2Z8C0H01EUNT0	mucosa associated lymphoid tissue lymphoma translocation gene 1-like	MALT1	0.008	1.959
F5A5JTJ01CJVAT	eph receptor a6	EPHA6	0.005	1.958
GmE100215i34060	transcription factor ap-1	JUN	0.015	1.951
GmE100215i11328	atp-binding sub-family a member 1	ABCA1	0	1.948
F5A5JTJ01B86IA	insulin receptor substrate 2	IRS2	0.011	1.948
GmE100215i34679	---NA---	#N/A	0.019	1.945
GmE100215i25470	novel protein glutaminase	GLS2	0.004	1.942
F2Z8C0H01EH3QI	serine threonine-protein kinase 11-interacting protein	STK11IP	0.022	1.941
GmE100215i05061	predicted protein [Micromonas sp. RCC299]	#N/A	0.001	1.934
FV4EIQI02J0EO5	serine threonine-protein kinase 11-interacting protein	STK11IP	0.019	1.932
FV4EIQI02IWD8F	cytosolic fe-s cluster assembly factor narfl	NARFL	0	1.929
GmE100215i35636	ubiquitin protein ligase e3 component n-recognin 2	UBR2	0.014	1.929
GmE100215i27898	osbpl1a protein	OSBPL1	0.006	1.925
FYXZCPA01B32U0	sorting nexin 11	SNX11	0	1.918
GmE100215i07545	tumor protein p53-inducible nuclear protein 2	TP53INP1	0.002	1.918
F2Z8C0H01ARGXV	chymotrypsinogen b1	CTRB1	0.019	1.914
F5A5JTJ01B3KUZ	serine threonine-protein kinase 11-interacting protein	STK11IP	0.009	1.913
GmE100215i20301	chm protein	CHM	0.001	1.912
F2Z8C0H01D57UE	oxidative stress induced growth inhibitor 1	OSGIN1	0.008	1.911
FV4EIQI02JHSMW	type ii cytoskeletal 8-like	KRT8	0.026	1.911
F2Z8C0H01CLB5K	hepatic leukemia factor	HLF	0.002	1.910
GmE100215i15034	chromosome 20 open reading frame 111	OXSR1	0	1.908
F5A5JTJ01CVIJL	patatin-like phospholipase domain containing 7	PNPLA7	0.01	1.906
GmE100215i28346	renin binding protein	RENBP	0.003	1.904
F2Z8C0H01EZ6HW	insulin receptor substrate 2	IRS2	0.001	1.902
GmE100215i26904	cub and lccl domain containing 2	DCBLD2	0	1.897
GmE100215i28261	uncharacterized peroxidase-related enzyme		0.003	1.890
GmE100215i39462	ubiquitin specific peptidase 25	USP25	0.013	1.889
FV4EIQI02H5S64	mucosa-associated lymphoid tissue lymphoma translocation protein 1-like	MALT1	0.018	1.889
GmE100215i22862	leucine rich repeat and sterile alpha motif containing 1	LRSAM1	0.001	1.888
GmE100215i06715	atp-binding sub-family a member 1	ABCA1	0.002	1.883
F5A5JTJ01B8WB5	nuak snf1-like 1	NUAK1	0.006	1.879
F5A5JTJ01BX9WU	g protein regulated inducer of neurite outgrowth 2-like		0.043	1.878
GmE100215i32687	mucosa associated lymphoid tissue lymphoma translocation gene 1	MALT1	0.008	1.875
GmE100215i22113	cyclin m1	CNNM1	0.017	1.867
F5A5JTJ01DZSWL	human immunodeficiency virus type i enhancer-binding protein 2 homolog	HIVEP3	0.016	1.865
F5A5JTJ01ARKHK	triple functional domain (ptprf interacting)	ARHGEF25	0.004	1.863
F5A5JTJ01BY4RZ	rho guanine nucleotide exchange factor 4-like	ARHGEF4	0	1.862
GmE100215i39434	tmem16d protein	ANO4	0.003	1.861
GmE100215i40893	signal transducer and activator of transcription 3	STAT3	0.025	1.858
F2Z8C0H01DH4EI	family with sequence similarity member isoform cra_a	FAM63A	0.001	1.856
F5A5JTJ01EJ6UB	myosin phosphatase rho interacting protein	MPRIP	0.029	1.855
GmE100215i16556	c2h2 transcription factor	ZBTB4	0.032	1.855
F2Z8C0H01C4TN8	transcription factor eb	MITF	0	1.847
FCBCL5V01EB2M2	cylindromatosis (turban tumor syndrome)	CYLD	0.001	1.843
GmE100215i10736	---NA---	#N/A	0.003	1.843
GmE100215i30351	pdz and lim domain 5	LDB3	0.014	1.841
F5A5JTJ01EEB4M	filamin gamma	FLNC	0.048	1.839
F5A5JTJ01DZFMJ	acetyl-coenzyme a carboxylase beta	ACACB	0.01	1.838
F5A5JTJ01EKIQP	phosphatidylinositol-3-phosphate phosphatidylinositol 5- type iii	PIKFYVE	0.006	1.837
GmE100215i31294	adp-ribosylation factor-like 13b	ARL13	0.002	1.834
GmE100215i19041	atp-binding sub-family a member 1	ABCA1	0.003	1.834
GmE100215i13809	ribosomal protein s6 polypeptide 2	RPS6KB1	0.043	1.834
F5A5JTJ01D2CTY	klotho protein	KL	0.021	1.833
F2Z8C0H01CNRLD	ubiquitin-protein ligase e3a-like isoform 4		0.001	1.828
FCBCL5V01B8XDS	atg2 autophagy related 2 homolog b- partial	ATG2B	0.002	1.828
FCBCL5V01CUDUO	unnamed protein product [Tetraodon nigroviridis]	#N/A	0.015	1.827
GmE100215i07102	cd3 gamma delta	CD3G	0.034	1.826
F5A5JTJ01BO4MI	glutamate decarboxylase 1	GAD1	0.014	1.825
GmE100215i19563	f-box only protein 32	FBXO32	0.002	1.822
GmE100215i33052	enhancer of zeste homolog 1	EZH2	0.003	1.821
F5A5JTJ01DRSGV	cryptochrome 1 (photolyase-like)	CRY1	0.016	1.820
GmE100215i16599	leucine rich repeat containing 2	LRRC2	0.012	1.815
GmE100215i12853	anion exchange protein 2	SLC4A2	0.041	1.812
GmE100215i08410	nuclear protein 1	NUPR1	0.012	1.811
FV4EIQI02IV7TN	folliculin interacting protein 1	FNIP1	0.009	1.809
F5A5JTJ01BJ5E2	potassium inwardly-rectifying subfamily member 8	KCNJ11	0.031	1.807
GmE100215i21930	patatin-like phospholipase domain containing 7	PNPLA6	0	1.806
GmE100215i27834	---NA---	PCMTD2	0	1.805
F5A5JTJ01BNLH3	protein phosphatase regulatory subunit 13b	PPP1R13B	0.022	1.803
GmE100215i23413	---NA---	#N/A	0	1.802
GmE100215i26526	insulin-like growth factor 2 receptor	IGF2R	0.021	1.799
GmE100215i13165	v-rel reticuloendotheliosis viral oncogene homolog nuclear factor of kappa light polypeptide gene enhancer in b-cells p65	RELA	0.001	1.797
F2Z8C0H01CCMW4	atg2 autophagy related 2 homolog a	ATG2A	0	1.796
F5A5JTJ01C79IX	---NA---	#N/A	0.003	1.792
GmE100215i28554	nuclear prelamin a recognition factor-like	NARFL	0	1.791
GmE100215i16861	extracellular matrix protein 1	ECM1	0.006	1.791
F5A5JTJ01EP2YW	phospholipase epsilon 1	PLCE1	0.009	1.790
GmE100215i34081	ubiquitin domain-containing protein ubfd1	LOC339966	0.001	1.789
F5A5JTJ01ALN2D	f-box only protein 30	FBXO30	0.003	1.788
canada.sb_gmapov_0021d16.pDNRm13r.scf	smad family member 9	SMAD9	0.004	1.788
GmE100215i34720	atp-binding sub-family a member 1	ABCA1	0.002	1.786
GmE100215i36912	proteasome ( macropain) activator subunit 4	PSME4	0.003	1.786
GmE100215i34498	cation-independent mannose-6-phosphate receptor	IGF2R	0.005	1.786
GmE100215i06714	atp-binding cassette sub-family a member 1	ABCA1	0.002	1.782
GmE100215i11599	phd finger protein 1- partial	#N/A	0.01	1.781
F5A5JTJ01DSBW3	---NA---	STK11IP	0.002	1.779
GmE100215i31710	ubiquitin carboxyl-terminal hydrolase 14	USP14	0.001	1.777
FV4EIQI02JGX7N	pdz and lim domain 5	PDLIM5	0.003	1.777
GmE100215i15887	rab gtpase activating protein 1-like	RABGAP1L	0.006	1.776
GmE100215i32607	nuclear receptor subfamily group member 2	NR1D2	0.007	1.775
GmE100215i16871	wd repeat-containing protein 91	WDR91	0	1.774
GmE100215i30885	annexin a1	ANXA1	0.001	1.774
F2Z8C0H01AU8G5	insulin receptor b	INSR	0.018	1.774
F5A5JTJ01C1QQL	forkhead box o4-like	FOXO4	0	1.772
F5A5JTJ01CIKUF	---NA---		0.039	1.772
GmE100215i22088	maltase- intestinal	MGAM	0.001	1.770
GmE100215i23416	structural maintenance of chromosomes flexible hinge domain containing 1	SMCHD1	0.005	1.766
F5A5JTJ01ESKUI	phosphoinositide-3- beta polypeptide	PIK3CB	0.01	1.764
GmE100215i20137	ist1 homolog	IST1	0.006	1.763
canada.sb_gmapht_0026m03.pDNRm13r.scf			0.008	1.763
GmE100215i04841	family with sequence similarity member a1	FAM114A1	0	1.761
F5A5JTJ01ERSUF	---NA---	#N/A	0.001	1.761
FCBCL5V01CPVHX	novel protein (zgc:77068)	TMEM192	0.003	1.759
GmE100215i41494	tbc1 domain family member 15	TBC1D15	0	1.756
F2Z8C0H01AF7MQ	retinoblastoma-like protein 2	RBL2	0	1.756
GmE100215i36117	growth arrest and dna damage-inducible protein gadd45 gamma	GADD45G	0.01	1.755
FYXZCPA01DQN0P	alpha-kinase 3	ALPK3	0.036	1.754
F5A5JTJ01BQI8B	t-complex protein 11-like protein 2	TCP11L2	0.002	1.752
F5A5JTJ01C6U6E	structural maintenance of chromosomes flexible hinge domain containing 1	SMCHD1	0.005	1.752
F5A5JTJ01ATHC5	mpdz protein	INADL	0.009	1.752
F5A5JTJ01BB0DD	kelch-like 24	KLHL24	0.002	1.751
GmE100215i40407	ccr4-not transcription subunit 6-like	CNOT6L	0.004	1.751
GmE100215i38470	smg-7 homolog	SMG7	0.003	1.750
GmE100215i24253	cyclin-dependent kinase-like 5	CDKL5	0.004	1.750
GmE100215i15627	apoptosis-related protein 3 precursor	C2orf28	0.003	1.749
F5A5JTJ01DPX2S	kelch-like ech-associated protein 1	KEAP1	0.001	1.747
GmE100215i06704	membrane-spanning 4-domains subfamily a member 15	MS4A15	0.009	1.747
FV4EIQI02GVFUD	6-phosphofructo-2-kinase fructose- -biphosphatase 3	PFKFB3	0.046	1.745
GmE100215i39827	ubiquitin protein ligase e3c	UBE3C	0	1.744
GmE100215i34533	neighbor of brca1 gene 1	NBR1	0.004	1.744
GmE100215i20889	morn repeat-containing protein 3	MORN3	0.017	1.744
F5A5JTJ01DL0PZ	ubiquitin protein ligase e3c	UBE3C	0	1.743
F5A5JTJ01A5X4K	chromosome 9 open reading frame 172	C9orf172	0.009	1.743
F5A5JTJ01D7DJV	creb regulated transcription coactivator 1	CRTC1	0.002	1.742
GmE100215i17981	epididymal secretory protein e1 precursor	NPC2	0.002	1.742
GmE100215i04040	inverted formin-2	INF2	0.003	1.740
F2Z8C0H01EIQCI	rho guanine nucleotide exchange factor 12-like	ARHGEF12	0.023	1.740
GmE100215i34909	protein-l-isoaspartate o-methyltransferase domain-containing protein 1	PCMTD1	0.008	1.738
GmE100215i29196	monoamine oxidase b	MAOA	0.01	1.738
F2Z8C0H01E06V0	zinc cchc domain containing 11	ZCCHC11	0.045	1.738
GmE100215i38949	atp-binding sub-family c (cftr mrp) member 2	ABCC2	0	1.736
F5A5JTJ01BA1KQ	eps8-like 1	EPS8L1	0.001	1.732
FYXZCPA01AWPUN	---NA---	RORC	0.004	1.732
GmE100215i32016	adenosine monophosphate deaminase 3	AMPD3	0.016	1.732
F2Z8C0H01A1FGY	f-box and leucine-rich repeat protein 4	FBXL4	0.022	1.732
GmE100215i33977	eukaryotic translation initiation factor 4e-binding protein 2	EIF4EBP1	0	1.730
F5A5JTJ01AS224	vacuolar protein sorting 39	VPS39	0.006	1.730
F5A5JTJ01AN5JQ	filamin gamma	FLNC	0.047	1.729
FV4EIQI02H8KF3	creb regulated transcription coactivator 1	CRTC1	0.003	1.728
FV4EIQI02HH9S2	insulin-like growth factor binding protein 1	IGFBP1	0.004	1.726
GmE100215i11388	ubiquitin specific peptidase 25	USP25	0.003	1.725
F5A5JTJ01CCYHV	rna binding single stranded interacting protein 1	RBMS1	0	1.723
GmE100215i05469	c4b-binding protein alpha chain	C4BPA	0.004	1.723
F5A5JTJ01DBFJU	hect domain and rld 3	HERC3	0.017	1.723
FYXZCPA01CO0PW	furry homolog	FRY	0.024	1.722
GmE100215i36038	proteasome-associated protein ecm29 homolog	AI314180	0.002	1.722
GmE100215i32669	ras-related gtp binding a	RRAGA	0	1.719
GmE100215i25909	abhydrolase domain-containing protein 2	ABHD2	0.001	1.719
GmE100215i24049	proteasome-associated protein ecm29 homolog	AI314180	0.009	1.719
FCBCL5V01C584A	itchy e3 ubiquitin protein ligase homolog	ITCH	0.021	1.716
GmE100215i37564	insulin-like growth factor 1 receptor	IGF1R	0.003	1.715
F5A5JTJ01DNUUI	transmembrane protein 49	TMEM49	0.006	1.715
GmE100215i06660	isoform cra_b	ACACB	0.004	1.714
GmE100215i38804	uncharacterized protein c2orf62-like	C2orf62	0.034	1.714
GmE100215i39345	ist1 homolog	IST1	0.001	1.712
GmE100215i06258	zgc:163083 protein	MGC131374	0.003	1.712
GmE100215i10735	adiponectin receptor 2	ADIPOR2	0.004	1.712
F5A5JTJ01BWADV	pellino homolog 2	PELI2	0.019	1.711
F5A5JTJ01CXTUJ	g patch domain containing 2 isoform 2	C14orf118	0.02	1.711
GmE100215i41209	cytochrome b ascorbate-dependent protein 3	CYBASC3	0.002	1.710
GmE100215i37169	shc-transforming protein 2	SHC2	0.002	1.708
GmE100215i20699	atg2 autophagy related 2 homolog a	ATG2A	0.006	1.708
GmE100215i41042	atp-binding sub-family a member 3	ABCA3	0.011	1.708
GmE100215i41250	with ankyrin repeat and ph domain 1	CENTD2	0.039	1.708
GmE100215i15377	---NA---	#N/A	0.006	1.705
F5A5JTJ01C1NLP	usp6 n-terminal like	USP6NL	0.037	1.705
FV4EIQI02H381S	protein fam160b1-like	FAM160B1	0.019	1.704
nilsen.RZEAA_rzeaa0_006147.y1.scf	calpain (m ii) large subunit	CAPN2	0	1.703
F5A5JTJ01BQ825	---NA---	UBR2	0.005	1.703
F5A5JTJ01DMEEF	autophagy-related protein 2 homolog b	ATG2B	0.015	1.703
F5A5JTJ01DTZI8	autophagy-related protein 2 homolog b	ATG2B	0.014	1.701
GmE100215i32289	cytochrome p450 3a	CYP3A4	0.016	1.697
GmE100215i21658	leucine-rich repeat flightless-interacting protein 2	LRRFIP2	0.047	1.696
GmE100215i06940	lantibiotic synthetase component c-like 3	LANCL3	0.026	1.695
GmE100215i29865	target of myb1	TOM1	0.001	1.694
GmE100215i39783	eps8-like 3	EPS8L3	0.004	1.694
F2Z8C0H01CIWZF	atg2 autophagy related 2 homolog a	ATG2A	0.001	1.692
F2Z8C0H01EDMR1	insulin-like growth factor 1a receptor	IGF1R	0.008	1.692
GmE100215i24724	chymotrypsin b	CTRB1	0.049	1.692
F5A5JTJ01B3YF8	---NA---	BF3850	0.001	1.691
FCBCL5V01EZQ9J	protein wwc3	WWC2	0.004	1.689
GmE100215i14385	tbc1 domain member 17	TBC1D17	0.018	1.688
GmE100215i19809	transforming acidic coiled coil 1a	TACC1	0.016	1.686
F5A5JTJ01EPZQR	zinc finger protein 704	ZNF704	0.029	1.686
F2Z8C0H01C4U34	activating transcription factor 6	ATF6	0.039	1.685
F2Z8C0H01E63QD	structural maintenance of chromosomes flexible hinge domain containing 1	SMCHD1	0.003	1.684
FV4EIQI02G1K6I	wdfy family member 4	WDFY4	0.022	1.684
F2Z8C0H01ER0A3	serine threonine-protein kinase 11-interacting protein	STK11IP	0.024	1.684
GmE100215i38299	kiaa0556 protein	KIAA0556	0.045	1.683
GmE100215i29895	growth factor receptor-bound protein 7	GRB10	0	1.682
F5A5JTJ01ET82A	additional sex combs like 2	ASXL2	0.016	1.682
F5A5JTJ01DN2H7	homeobox c4	HOXC4	0.019	1.681
F2Z8C0H01A4ZFF	patatin-like phospholipase domain containing 7	PNPLA6	0.005	1.680
GmE100215i13650	pantothenate kinase 4	PANK4	0.018	1.680
FCBCL5V01D5BHN	---NA---	#N/A	0.011	1.679
GmE100215i28626	golgi golgin subfamily macrogolgin 1-like	GOLGB1	0.024	1.679
F5A5JTJ01AUORG	---NA---	KDM4B	0.039	1.679
F5A5JTJ01CVOA1	---NA---	#N/A	0.005	1.678
GmE100215i40457	novel protein vertebrate pleckstrin homology domain family g (with ef domain) member 3	#N/A	0.045	1.678
F5A5JTJ01D4DKN	unnamed protein product [Tetraodon nigroviridis]	#N/A	0.005	1.676
GmE100215i03999	heat shock protein hsp 90-alpha	HSP90AA2	0.009	1.676
FV4EIQI02HA6F8	fc fragment of binding protein	FCGBP	0.028	1.676
GmE100215i11776	diacylglycerol beta	DAGLB	0.001	1.675
F5A5JTJ01CETGO	fyve finger-containing phosphoinositide kinase	PIKFYVE	0.003	1.675
GmE100215i14478	protein lsm14 homolog a	LSM14A	0.019	1.675
GmE100215i18949	unnamed protein product [Tetraodon nigroviridis]	#N/A	0.002	1.671
GmE100215i26534	serine threonine-protein kinase 17a	STK17A	0.001	1.670
GmE100215i09614	uncharacterized protein kiaa0408-like	KIAA0408	0.001	1.670
FCBCL5V01EGFRN	cell division cycle and apoptosis regulator protein 1-like	CCAR1	0.022	1.670
GmE100215i26434	ubiquitin- containing phd and ring finger 1	UHRF1	0.001	1.668
GmE100215i23967	prolow-density lipoprotein receptor-related protein 1	LRP1	0.042	1.667
FCBCL5V01AXIIT	xin actin-binding repeat containing 1	XIRP1	0.029	1.666
F5A5JTJ01BZLQ6	forkhead box o4-like	FOXO4	0.005	1.664
GmE100215i27884	protein	FCGBP	0.007	1.664
F5A5JTJ01BWRBK	cytoskeletal protein	EPB41	0.021	1.663
COY625-2008-09-05.ab1	arylalkylamine n-acetyltransferase	AANAT	0.039	1.661
FCBCL5V01D6F1T	tpa: nadph oxidase organizer 1	NOXO1	0	1.660
F2Z8C0H01D8WCH	hormone-sensitive lipase	LIPE	0.002	1.660
GmE100215i14751	cathepsin l	CTSL1	0.013	1.660
GmE100215i12457	tripeptidyl peptidase i	TPP1	0.013	1.660
GmE100215i38400	epidermal growth factor receptor pathway substrate 8	EPS8L3	0.014	1.660
GmE100215i36305	atp-binding sub-family a member 1	ABCA1	0.008	1.659
F2Z8C0H01ES078	kiaa1589 protein	ZFYVE1	0.003	1.658
GmE100215i29339	insulin-like growth factor 2 receptor	IGF2R	0.019	1.658
GmE100215i11387	ubiquitin specific peptidase 25	USP25	0	1.656
olsvik.ZNGAA_5539.abd	unnamed protein product [Tetraodon nigroviridis]	#N/A	0.049	1.656
GmE100215i03016	appr-1-p processing domain protein	PARP9	0.005	1.654
GmE100215i26531	sorting nexin 9	SNX9	0	1.653
FYXZCPA01BAJQD	nuclear erythroid derived -like 1	NFE2L1	0.001	1.652
GmE100215i04037	inverted formin-2	INF2	0.002	1.650
FCBCL5V01COM3B	creb regulated transcription coactivator 1	CRTC1	0.003	1.650
GmE100215i27479	transmembrane protein 192	TMEM192	0.001	1.649
canada.gmnbbr_0014a10.pDNRm13r	nuclease harbi1-like	HARBI1	0.028	1.649
GmE100215i35737	lymphocyte antigen 75	LY75	0.029	1.648
F5A5JTJ01D85ED	novel protein vertebrate g protein-coupled receptor 21		0.039	1.648
GmE100215i31598	zinc an1-type domain 5	ZFAND5	0.002	1.647
GmE100215i38013	sestrin 1	SESN1	0.012	1.647
GmE100215i35887	golgin subfamily b member 1	GOLGB1	0.018	1.647
GmE100215i35120	kiaa0556 protein	KIAA0556	0.005	1.645
GmE100215i16392	---NA---	#N/A	0.008	1.645
F5A5JTJ01CF34I	mucolipin 3	MCOLN3	0.002	1.644
GmE100215i39188	rab gtpase activating protein 1-like	RABGAP1L	0.003	1.644
FYXZCPA01B6DIL	furry homolog	FRY	0.009	1.644
F5A5JTJ01D8DDT	ubiquitin specific peptidase 15	USP15	0.035	1.644
GmE100215i22025	ran binding protein 9	RANBP9	0.002	1.643
GmE100215i00415	cation-independent mannose-6-phosphate receptor	IGF2R	0.008	1.643
GmE100215i06243	f-box and wd-40 domain protein 11	FBXW11	0.014	1.643
F5A5JTJ01B2MRH	---NA---	#N/A	0.004	1.642
GmE100215i30584	phosphatidylcholine:ceramide cholinephosphotransferase 1	SGMS1	0.008	1.641
GmE100215i41472	myeloid lymphoid or mixed-lineage leukemia	MLL	0.021	1.641
F5A5JTJ01DDIDS	scy1-like 2 ( cerevisiae)	SCYL2	0.028	1.640
GmE100215i15973	deoxyribonuclease gamma precursor	DNASE1L3	0.001	1.638
GmE100215i23669	transcription factor eb	MITF	0.004	1.636
GmE100215i11077	nedd8 ultimate buster 1	NUB1	0.007	1.636
GmE100215i24156	atp-binding sub-family c (cftr mrp) member 2	ABCC2	0.002	1.635
F2Z8C0H01B0OPJ	vitamin d receptor a	VDR	0.008	1.635
FCBCL5V01D8PU2	hect domain containing 1	HECTD1	0.01	1.635
GmE100215i23041	upf0493 protein kiaa1632-like	EPG5	0.002	1.634
GmE100215i40594	thyroid hormone receptor interactor 12	TRIP12	0.011	1.631
GmE100215i20305	---NA---	#N/A	0.027	1.630
FCBCL5V01ALDGG	unnamed protein product [Tetraodon nigroviridis]	#N/A	0.037	1.630
GmE100215i05374	leucine rich repeat and sterile alpha motif containing 1	LRSAM1	0.002	1.629
F5A5JTJ01EIBB3	---NA---	#N/A	0.002	1.628
GmE100215i21435	lim-type zinc finger-containing protein	RLIM	0.009	1.628
FYXZCPA01DOR9M	inverted fh2 and wh2 domain containing	INF2	0.001	1.627
FCBCL5V01AE7FU	caseinolytic peptidase b protein homolog	CLPB	0.007	1.627
GmE100215i38561	rho guanine nucleotide exchange factor 9-like	DNMBP	0	1.626
F5A5JTJ01DZYUU	atp-binding sub-family a member 3	ABCA3	0.006	1.624
FCBCL5V01D1SLI	aftiphilin protein	AFTPH	0.033	1.623
GmE100215i39904	sterol regulatory element-binding protein 1	SREBF1	0.035	1.623
GmE100215i26568	protein tyrosine non-receptor type 14	PTPN14	0.009	1.622
F5A5JTJ01DUET3	vacuolar protein sorting 39	VPS39	0.026	1.621
FV4EIQI02GQ9XI	structural maintenance of chromosomes flexible hinge domain containing 1	SMCHD1	0.003	1.620
F5A5JTJ01B1R73	upf3 regulator of nonsense transcripts homolog a	UPF3A	0.019	1.620
GmE100215i38046	vacuolar protein sorting-associated protein 11 homolog	VPS11	0	1.619
GmE100215i40678	chemokine (c-x-c motif) receptor 7	CXCR7	0.004	1.618
FYXZCPA01A5RPK	ring finger protein 150	RNF150	0.017	1.618
GmE100215i35499	class e basic helix-loop-helix protein 40	BHLHE40	0.018	1.618
F5A5JTJ01AQXIX	iq motif and sec7 domain 2	IQSEC2	0.049	1.618
GmE100215i14550	microtubule-actin crosslinking factor 1	MACF1	0.037	1.617
GmE100215i08182	probable exonuclease mut-7 homolog	EXD3	0	1.616
F5A5JTJ01ERZ2K	chromosome 9 open reading frame 172	C9orf172	0.003	1.616
GmE100215i22104	insulin receptor substrate 2	IRS2	0	1.613
GmE100215i29584	oxidative stress responsive 1	OXSR1	0.001	1.613
F2Z8C0H01D7G2Z	protein fam160b1-like	FAM160B1	0.022	1.612
GmE100215i35945	bromodomain containing 4	BRD4	0.032	1.611
GmE100215i00478	PREDICTED: hypothetical protein [Danio rerio]		0.042	1.611
GmE100215i38004	unkempt homolog -like	UNK	0	1.610
FCBCL5V01D7FOB	intraflagellar transport 80 homolog	IFT80	0.001	1.609
GmE100215i33463	ankyrin repeat and socs box-containing 10	ASB10	0	1.608
FV4EIQI02I5AMQ	thyroid hormone receptor interactor 10	TRIP10	0	1.608
GmE100215i00921	creb-binding protein	CREBBP	0.001	1.608
GmE100215i16551	tubulin polymerization-promoting protein	TPPP	0.003	1.607
FCBCL5V01B8VJ2	transmembrane protein 110	TMEM110	0.009	1.607
GmE100215i21690	akt substrate as250	RALGAPA2	0.013	1.607
FCBCL5V01C1YXC	gtpase activating protein and vps9 domains 1	GAPVD1	0.018	1.606
olsvik.GML003O20.ab1	dystrobrevin binding protein 1	DTNBP1	0.045	1.606
GmE100215i24255	ubiquitin protein ligase e3 component n-recognin 2	UBR2	0.001	1.605
F5A5JTJ01BXKBV	PREDICTED: im:7136185 [Danio rerio]		0.032	1.605
F5A5JTJ01BCPWR	small g protein signaling modulator 1	SGSM1	0.04	1.605
F5A5JTJ01DUDNF	upf3 regulator of nonsense transcripts homolog b	UPF3A	0.021	1.604
GmE100215i22092	myotubularin related protein 4	MTMR4	0.026	1.604
FV4EIQI02F8W2J	transmembrane protein 55b	TMEM55B	0.001	1.603
F2Z8C0H01E6ACY	deleted in liver cancer 1	DLC1	0.01	1.603
GmE100215i23573	---NA---	#N/A	0.001	1.601
FYXZCPA01AQ2KQ	novel protein	BC031353	0.003	1.601
F5A5JTJ01BNAVN	lim domain kinase 2	LIMK2	0.012	1.601
F2Z8C0H01B4H0Y	period circadian protein homolog 1	PER1	0.03	1.600
GmE100215i18105	cohesin loading complex subunit scc4 homolog	KIAA0892	0.004	1.599
F5A5JTJ01EFKVS	---NA---	SYBU	0.009	1.599
F5A5JTJ01CKL5Z	gag-pol poly	CAPN3	0.016	1.599
GmE100215i39969	solute carrier family 40 (iron-regulated transporter) member 1	SLC40A1	0	1.598
F5A5JTJ01AWHN1	rapamycin-insensitive companion of mtor	RICTOR	0.03	1.598
GmE100215i00453	cd276 antigen	BTN2A1	0.027	1.597
GmE100215i40583	class e basic helix-loop-helix protein 40	BHLHE40	0.015	1.596
F2Z8C0H01CU765	rad54-like 2 ( cerevisiae)	RAD54L2	0.004	1.595
GmE100215i29089	e3 ubiquitin-protein ligase rnf25	RNF25	0.007	1.595
GmE100215i13175	myb- swirm and mpn domains 1	MYSM1	0.032	1.595
GmE100215i28258	dna-damage-inducible transcript 4	DDIT4	0	1.594
F5A5JTJ01B7XC9	myotubularin related protein 14	MTMR14	0	1.594
F5A5JTJ01EGJK4	ubiquitin protein ligase e3 component n-recognin 2	UBR2	0.002	1.594
GmE100215i29693	tpa_exp: ruby-eye-like protein	HPS5	0.003	1.594
F5A5JTJ01EEWBO	stanniocalcin 2	STC2	0.018	1.594
FV4EIQI02IXNJK	cyhr1 protein	CYHR1	0.001	1.593
GmE100215i38627	sirtuin 1	SIRT1	0.014	1.593
FCBCL5V01ETR04	matrilin 2	MATN2	0.04	1.592
F5A5JTJ01C41U0	adaptor phosphotyrosine ph domain and leucine zipper containing 1	APPL1	0	1.591
F5A5JTJ01AZVRJ	kruppel-like factor 15	KLF15	0.001	1.591
GmE100215i06260	mgc147117 protein	MGC131374	0.003	1.590
GmE100215i17596	chloride channel 6	CLCN6	0.036	1.590
GmE100215i13933	inverted formin-2	INF2	0	1.589
GmE100215i15013	glutathione peroxidase 3	GPX3	0.005	1.589
GmE100215i41531	regulator of g-protein signaling 9	RGS9	0.016	1.589
GmE100215i06653	cytochrome p450 3a80	CYP3A4	0.026	1.589
F2Z8C0H01EMWZJ	structural maintenance of chromosomes flexible hinge domain containing 1	SMCHD1	0	1.588
GmE100215i41201	clusterin	CLU	0.001	1.588
F5A5JTJ01EUAQQ	hepatocyte nuclear factor 1-beta	HNF1B	0.02	1.588
GmE100215i08866	rb1-inducible coiled-coil protein 1	RB1CC1	0.04	1.588
GmE100215i17626	acidic coiled-coil containing protein isoform cra_a	TACC1	0.004	1.587
GmE100215i06240	f-box and wd-40 domain protein 11	FBXW11	0.01	1.587
GmE100215i33485	member ras oncogene family	RAB4	0.004	1.586
F5A5JTJ01EOP23	usp6 n-terminal like	USP6NL	0.017	1.586
GmE100215i04674	ras protein-specific guanine nucleotide-releasing factor 1	RASGRF1	0.02	1.586
F5A5JTJ01DBAGQ	f-box only protein 25	FBXO25	0.002	1.585
GmE100215i21226	eh-domain containing 1	EHD1	0.003	1.585
GmE100215i39384	epidermal growth factor receptor pathway substrate 8-like protein 3-like	EPS8L3	0.004	1.585
GmE100215i38213	interleukin 6 signal transducer ( oncostatin m receptor)	IL6ST	0.004	1.584
F5A5JTJ01ATZSY	novel protein vertebrate sorbin and sh3 domain containing family	SORBS1	0.015	1.584
FYXZCPA01D3P6B	chromosome 12 open reading frame 28- partial	#N/A	0.03	1.583
canada.sb_gmnbmd_0007g10.pDNRm13r.scf	unnamed protein product [Tetraodon nigroviridis]	#N/A	0.041	1.581
GmE100215i27625	solute carrier family 40 (iron-regulated transporter) member 1	SLC40A1	0.002	1.580
F5A5JTJ01ATKBQ	ccr4-not transcription subunit 4 isoform 1	CNOT4	0.001	1.579
GmE100215i39496	phf20 protein	PHF20L1	0.002	1.579
GmE100215i14229	---NA---	#N/A	0.036	1.579
F5A5JTJ01EPK0O	n-acetylglucosamine-6-sulfatase precursor	GNS	0.001	1.577
GmE100215i26846	zinc finger protein 346	ZNF346	0.012	1.577
GmE100215i19825	---NA---	#N/A	0.021	1.577
GmE100215i38580	zinc transporter 6	SLC30A6	0	1.576
GmE100215i06014	ubiquitin protein ligase e3 component n-recognin 2	UBR2	0.001	1.576
GmE100215i23262	calcium-binding and coiled-coil domain-containing protein 1	CALCOCO1	0.004	1.576
GmE100215i23959	metallophosphoesterase 1	MPPE1	0.006	1.576
GmE100215i10791	crbn protein	CRBN	0.011	1.576
F5A5JTJ01DO177	neighbor of brca1 gene 1	NBR1	0.024	1.576
FCBCL5V01DQ1OB	nanor b-like	#N/A	0	1.575
FV4EIQI02HKSJA	---NA---	#N/A	0.005	1.575
F5A5JTJ01DMQ9X	mitogen-activated protein kinase kinase kinase 12	MAP3K12	0.009	1.575
GmE100215i41222	myosin viia	MYO7A	0.024	1.573
GmE100215i11629	sialyltransferase 7 b	ST6GALNAC2	0.026	1.573
GmE100215i05512	sodium-coupled neutral amino acid transporter 2	SLC38A2	0.042	1.573
canada.sb_gmnbhkic_0009p12.pDNRF2.scf	ankyrin repeat and btb domain containing 1	ABTB1	0.002	1.572
GmE100215i29509	ras-related gtp binding c	RRAGC	0.005	1.572
F5A5JTJ01DOSBK	myotubularin-related protein 7	MTMR7	0.008	1.572
GmE100215i33340	ccaat enhancer-binding protein delta	CEBPD	0.004	1.571
F5A5JTJ01CCD2I	peroxisome proliferator-activated receptor gamma	PPARG	0.004	1.570
F5A5JTJ01ELUP7	---NA---		0.005	1.570
FCBCL5V01BXTA1	gap junction membrane channel protein alpha isoform cra_a	GJC2	0.022	1.570
GmE100215i36243	atp-binding sub-family a member 1	ABCA1	0.022	1.570
F2Z8C0H01D8ZL4	protein trs85 homolog	TRAPPC8	0.027	1.570
GmE100215i27969	kiaa1161 protein	AI464131	0	1.569
GmE100215i30575	unnamed protein product [Tetraodon nigroviridis]	#N/A	0.01	1.569
GmE100215i07806	hepatic leukemia factor	HLF	0.024	1.569
GmE100215i32540	calpain (m ii) large subunit a	CAPN2	0.004	1.568
GmE100215i04475	glycogen liver form	PYGL	0.004	1.568
F5A5JTJ01BKJ1C	lin28b protein	LIN28B	0.009	1.568
F2Z8C0H01C74P5	---NA---	#N/A	0.026	1.568
GmE100215i40746	leucine-rich repeats and immunoglobulin-like domains 2	LRIG2	0.04	1.567
FV4EIQI02HTD1E	trinucleotide repeat containing 18	TNRC18	0.024	1.566
GmE100215i39551	protein tyrosine non-receptor type 21	PTPN21	0.042	1.566
GmE100215i37641	poly (adp-ribose) polymerase member 4	PARP4	0	1.565
FCBCL5V01DK4X2	dachsous 1	DCHS1	0	1.564
F5A5JTJ01C33TD	formin 2	FMN2	0.014	1.564
GmE100215i18184	tnik protein	TNIK	0.019	1.564
F5A5JTJ01DGM6G	period circadian protein homolog 2	PER1	0.025	1.564
F5A5JTJ01DHTGJ	hect domain and rld 2	HERC2	0.041	1.564
GmE100215i39277	---NA---	#N/A	0.045	1.564
FYXZCPA01BTGOV	---NA---	ZGC:162630	0.02	1.563
GmE100215i13903	tyrosine-protein kinase jak1	JAK1	0.003	1.562
F2Z8C0H01E6CXH	transient receptor potential cation subfamily member 4-like	TRPM5	0.007	1.562
F5A5JTJ01AF7BQ	forkhead box j1	FOXJ1	0.007	1.562
GmE100215i19351	abc1 activity of bc1 complex homolog ( pombe)	CABC1	0.019	1.561
GmE100215i15633	wd repeat domain phosphoinositide-interacting protein 2-like	WIPI2	0.021	1.561
GmE100215i05804	---NA---	INTS3	0.001	1.560
GmE100215i09244	acid alpha-glucosidase	GAA	0.002	1.560
GmE100215i39910	gtpase activating protein and vps9 domains 1	GAPVD1	0.008	1.560
F5A5JTJ01BTRTS	---NA---	LRRC16B	0.034	1.560
GmE100215i21457	muskelin intracellular mediator containing kelch motifs	MKLN1	0.04	1.560
GmE100215i39923	tsc22 domain member 1	TSC22D3	0.001	1.559
GmE100215i23624	circadian locomoter output cycles protein kaput	CLOCK	0.007	1.559
GmE100215i29541	bcl-6 corepressor	BCOR	0.022	1.559
GmE100215i23792	novel protein	FAM160B1	0	1.557
GmE100215i38134	bsd domain containing 1	BSDC1	0.001	1.557
GmE100215i16714	ccar1 protein	CCAR1	0.005	1.557
GmE100215i12456	tripeptidyl peptidase i	TPP1	0.044	1.557
F5A5JTJ01CK41R	coiled-coil and c2 domain-containing protein 1b	CC2D1B	0.009	1.556
F5A5JTJ01DPOR4	novel protein (zgc:158710)	TBCK	0.021	1.556
GmE100215i23124	---NA---	#N/A	0	1.555
GmE100215i41002	folliculin	FLCN	0.001	1.555
F2Z8C0H01EZ7SL	novel protein glutaminase	GLS2	0	1.554
GmE100215i38672	novel protein containing 10 heat domains	AI314180	0	1.554
F5A5JTJ01A21IG	autophagy-related protein 2 homolog a	ATG2A	0.005	1.554
GmE100215i32686	sulfide quinone reductase-like	SQRDL	0.009	1.554
F5A5JTJ01AQ19S	breakpoint cluster region partial	#N/A	0.024	1.554
GmE100215i14522	novel protein		0.014	1.553
FV4EIQI02FIGLB	nlr pyrin domain containing 1-like		0.034	1.553
GmE100215i34996	adenosine monophosphate deaminase 2 (isoform l)	AMPD2	0.004	1.552
F2Z8C0H01ALHVI	unnamed protein product [Tetraodon nigroviridis]		0.006	1.552
GmE100215i40495	hect domain and rld 3	HERC3	0.007	1.551
F5A5JTJ01BN4LG	unnamed protein product [Tetraodon nigroviridis]	ABLIM1	0.008	1.551
F2Z8C0H01AI41F	---NA---	#N/A	0.019	1.551
GmE100215i38235	protein strawberry notch homolog 2	SBNO2	0.022	1.551
FCBCL5V01EO6EB	tata element modulatory factor 1	TMF1	0.049	1.551
F2Z8C0H01C2MEU	large neutral amino acids transporter small subunit 4	SLC43A2	0.003	1.550
GmE100215i38916	sterol regulatory element binding transcription factor 1	SREBF1	0.006	1.550
F5A5JTJ01C6YKQ	vacuolar protein sorting 39	VPS39	0.001	1.549
GmE100215i13744	chromosome 19 open reading frame isoform cra_a	c19orf28	0.007	1.549
GmE100215i05155	tacc2 protein	TACC2	0.009	1.549
GmE100215i36390	phosphatidylinositol-4-phosphate 5-kinase type-1 beta	PIP5K1B	0.011	1.549
GmE100215i35475	chromosome 1 open reading frame 71	CNST	0.002	1.548
GmE100215i16349	niemann-pick c1	NPC1	0.007	1.548
FV4EIQI02HWP8G	histone deacetylase 5	HDAC5	0.023	1.548
GmE100215i33243	rho guanine nucleotide exchange factor 12-like	ARHGEF12	0.032	1.548
FCBCL5V01B5GS2	transposase domain-containing partial		0.004	1.547
GmE100215i14931	cbp p300-interacting transactivator 2	CITED1	0.005	1.546
GmE100215i34451	trinucleotide repeat containing 18	TNRC18	0.035	1.546
GmE100215i31979	tbc1 domain member 9b	TBC1D9B	0.001	1.545
F5A5JTJ01A2N89	hect domain and rld 2	HERC2	0.002	1.545
FCBCL5V01AWWCI	acetyl- carboxylase 2	ACACB	0.033	1.545
GmE100215i27497	cd2-associated protein	CD2AP	0.009	1.544
GmE100215i36803	synaptic ras gtpase activating protein 1 homolog	SYNGAP1	0.032	1.544
GmE100215i40080	glycine dehydrogenase	GLDC	0.04	1.544
GmE100215i11076	nedd8 ultimate buster 1	NUB1	0.006	1.543
FV4EIQI02FO85G	lim and cysteine-rich domains 1	LMCD1	0	1.542
GmE100215i12557	---NA---	SH3D19	0.005	1.542
GmE100215i27180	solute carrier family member 5	SLC24A5	0.012	1.542
GmE100215i26498	---NA---	#N/A	0.028	1.542
GmE100215i30923	xin actin-binding repeat containing 2	XIRP1	0.04	1.542
F5A5JTJ01A5269	unnamed protein product [Tetraodon nigroviridis]	#N/A	0.004	1.541
GmE100215i34841	novel protein vertebrate scinderin	SCIN	0.007	1.541
GmE100215i34942	myb- swirm and mpn domains 1	MYSM1	0.007	1.541
GmE100215i23350	iron-responsive element binding protein 2	IREB2	0.012	1.541
GmE100215i18224	lysophosphatidic acid receptor 2	LPAR2	0.021	1.541
F5A5JTJ01B1SEH	---NA---	AZI1	0.027	1.541
F5A5JTJ01AUE5M	rb1-inducible coiled-coil 1	RB1CC1	0.001	1.540
GmE100215i04348	serum deprivation response	SDPR	0.006	1.540
GmE100215i41528	eukaryotic elongation factor-2 kinase	EEF2K	0.025	1.539
GmE100215i38367	ubiquitin specific protease 25	USP25	0.001	1.537
GmE100215i13124	inhibitor of kappab kinase gamma	IKBKG	0.032	1.537
GmE100215i38882	phosphatidylinositol-3-phosphate phosphatidylinositol 5- type iii	PIKFYVE	0.002	1.536
GmE100215i15861	tbc1 domain member 17	TBC1D17	0.003	1.536
GmE100215i23467	cysteine and histidine-rich protein 1	CYHR1	0.009	1.536
GmE100215i22421	PREDICTED: hypothetical protein [Danio rerio]	#N/A	0.002	1.535
F5A5JTJ01CC11L	---NA---		0.038	1.535
GmE100215i39417	type b	PNBA	0.002	1.534
GmE100215i38994	acetyl-coenzyme a carboxylase alpha	ACACB	0.005	1.534
GmE100215i12254	---NA---		0.011	1.534
F5A5JTJ01AKY2O	---NA---	SORBS1	0.013	1.534
F2Z8C0H01BYTWH	hect domain and rcc1-like domain 1	HERC1	0.015	1.534
GmE100215i07101	cd3 gamma delta	CD3D	0.026	1.534
F5A5JTJ01A4AH9	amyotrophic lateral sclerosis 2 chromosome candidate 13	ALS2CR13	0.034	1.534
GmE100215i18383	forkhead box o4	FOXO4	0.001	1.533
GmE100215i27985	protein tyrosine non-receptor type 3	PTPN3	0.001	1.533
GmE100215i38339	---NA---	#N/A	0.002	1.533
GmE100215i08045	glutamate n-methyl d-aspartate 1	GRIN1	0.025	1.533
GmE100215i29754	myotubularin related protein 14	MTMR14	0.03	1.533
GmE100215i06969	gtpase activating protein and vps9 domains 1	GAPVD1	0.034	1.533
FCBCL5V01BZJXS	zinc transporter 8-like		0.004	1.532
F5A5JTJ01EJHX9	50 kd glycoprotein	RHCG	0.017	1.532
FV4EIQI02IWJND	polymorphic membrane protein	#N/A	0.03	1.532
GmE100215i14228	---NA---	DGKB	0.039	1.532
GmE100215i35724	ddb1- and cul4-associated factor 11	DCAF11	0	1.531
GmE100215i40860	---NA---	#N/A	0.005	1.531
GmE100215i20663	sh3-domain grb2-like 2	SH3GL2	0.005	1.531
olsvik.znc_0019_E06.ab1	protein		0.015	1.531
F5A5JTJ01AI4Y5	lrr and ig containing transmembrane protein		0.001	1.530
F5A5JTJ01DWTQI	tectonin beta-propeller repeat containing 2	TECPR2	0.014	1.530
F5A5JTJ01A74QF	---NA---	PRKAG3	0.028	1.530
F5A5JTJ01EG9KX	heat shock protein 47	SERPINH1	0.006	1.529
FYXZCPA01EAS5N	adp-ribosylation factor	#N/A	0.019	1.529
F2Z8C0H01AS5AF	tensin	TNS1	0.003	1.528
GmE100215i24107	btb and cnc homology basic leucine zipper transcription factor 1	BACH1	0.008	1.528
F5A5JTJ01E52I8	bah and coiled-coil domain-containing protein 1-like	BAHCC1	0.008	1.528
FYXZCPA01E22VP	agbl3 protein	ZTE25	0.013	1.528
GmE100215i20897	ubiquitin protein ligase e3 component n-recognin 4	UBR4	0.023	1.528
FCBCL5V01CC2EZ	formin binding protein 1-like	FNBP1L	0.046	1.528
GmE100215i32447	bcl2 adenovirus e1b 19 kda protein-interacting protein 3	BNIP3	0	1.527
GmE100215i35203	ubiquitin-like with phd and ring finger domains 2	UHRF2	0	1.526
GmE100215i24463	solute carrier family 12 (potassium chloride transporters) member 7	SLC12A7	0.002	1.526
GmE100215i38135	ornithine decarboxylase antizyme 2	OAZ2	0.005	1.526
FV4EIQI02JZNEE	nuclear factor (erythroid-derived 2)-like 1	NFE2L1	0.01	1.526
F5A5JTJ01AUJ9R	---NA---	JMJD1C	0.032	1.526
GmE100215i13700	wd repeat phosphoinositide interacting 1	WIPI1	0.033	1.525
GmE100215i32251	transcription factor 25 (basic helix-loop-helix)	TCF25	0.035	1.525
GmE100215i37314	thyroid hormone receptor interactor 12 isoform 1	TRIP12	0.002	1.523
GmE100215i39689	ubiquitin carboxyl-terminal hydrolase 8	USP8	0.012	1.523
FCBCL5V01BMJW4	ubiquitin- containing phd and ring finger 1	UHRF1	0.015	1.523
F5A5JTJ01BSBL9	peroxisome biogenesis factor 1	PEX1	0.02	1.523
FV4EIQI02IHHG1	taxilin beta	TXLNB	0.03	1.523
F2Z8C0H01E7CE3	ctd small phosphatase-like protein	CTDSPL	0.038	1.523
GmE100215i23036	diacylglycerol beta 90kda	DGKB	0.044	1.523
GmE100215i08180	probable exonuclease mut-7 homolog	EXD3	0.004	1.522
F2Z8C0H01APH3D	prolow-density lipoprotein receptor-related protein 1	LRP1	0.031	1.522
GmE100215i24876	component of oligomeric golgi complex 6	COG6	0.032	1.522
GmE100215i39318	potassium large conductance calcium-activated subfamily alpha member 1	KCNMA1	0.036	1.522
GmE100215i21385	autophagy-related protein 2 homolog a	ATG2A	0	1.521
GmE100215i07376	dynein heavy chain	DYNC1H1	0.005	1.521
GmE100215i04679	mitochondrial tumor suppressor 1-like	MTUS1	0.024	1.521
F5A5JTJ01C8F91	---NA---	ZGC:77875	0.029	1.520
GmE100215i32681	homolog subfamily c member 12	DNAJC12	0.002	1.519
GmE100215i31095	calpain 7	CAPN7	0.004	1.519
canada.sb_gmnbmd_0006d11.t7.scf	e430025e21rik protein	KIAA0196	0.005	1.519
GmE100215i34739	loc446299 protein	KANK1	0.007	1.519
GmE100215i38831	golgi-specific brefeldin a-resistance guanine nucleotide exchange factor 1	GBF1	0.014	1.519
FCBCL5V01ELGTK	unnamed protein product [Tetraodon nigroviridis]	#N/A	0.029	1.519
GmE100215i18492	hypothetical protein BRAFLDRAFT_109674 [Branchiostoma floridae]	#N/A	0	1.518
GmE100215i15744	sh3 domain-containing kinase-binding protein 1	SH3KBP1	0.001	1.518
FCBCL5V01AROL9	erbb receptor feedback inhibitor 1	ERRFI1	0.001	1.518
F2Z8C0H01D0S3P	---NA---	#N/A	0.012	1.517
GmE100215i24152	protein tyrosine receptor f polypeptide interacting protein alpha 1	PPFIA1	0.03	1.517
FV4EIQI02G2MJ4	sestrin 2	SESN2	0.007	1.516
GmE100215i35122	mll	MLL	0.014	1.516
F5A5JTJ01CN9WW	---NA---	DENND4B	0.028	1.516
F2Z8C0H01AVSTQ	phosphatidylinositol- -bisphosphate 3-kinase catalytic subunit beta isoform	PIK3CB	0.004	1.515
GmE100215i24416	eukaryotic elongation factor-2 kinase	EEF2K	0.006	1.515
FCBCL5V01BXPR7	glycerophosphodiester phosphodiesterase 1	GDE1	0.001	1.514
GmE100215i08543	ubiquitin carboxyl-terminal	USP2	0.035	1.514
F2Z8C0H01B4PSW	prolow-density lipoprotein receptor-related protein 1	LRP1	0.04	1.514
GmE100215i05225	repressor of rna polymerase iii transcription maf1 homolog	MAF1	0.017	1.513
GmE100215i26455	wolf-hirschhorn syndrome candidate 2	WHSC2	0.02	1.513
GmE100215i37879	yes-relayed kinase	FYN	0.037	1.513
GmE100215i22489	unnamed protein product [Tetraodon nigroviridis]		0.042	1.513
GmE100215i27189	proteasomal ubiquitin receptor adrm1	ADRM1	0.001	1.512
GmE100215i39181	riken cdna 1300012g16 gene	PLBD2	0.007	1.512
GmE100215i09323	hexamethylene bis-acetamide inducible 1	HEXIM1	0.013	1.512
FCBCL5V01A9XZX	novel protein		0.022	1.512
GmE100215i18714	oxidative stress induced growth inhibitor family member 2	OSGIN1	0.022	1.512
F2Z8C0H01CXJJT	bromodomain containing 1	BRD1	0.024	1.512
GmE100215i35987	placental growth vascular endothelial growth factor-related	VEGFA	0	1.511
F2Z8C0H01DL97R	wd repeat domain 59	WDR59	0.003	1.511
GmE100215i38335	cdk5 and abl enzyme substrate 1	CABLES1	0.017	1.511
GmE100215i10957	endothelin converting enzyme 1- partial	ECEL1	0.037	1.511
FYXZCPA01C29YA	aster-associated protein	MAP9	0.045	1.511
GmE100215i06259	mgc147117 protein	MGC131374	0.001	1.510
GmE100215i35134	family with sequence similarity member b	FAM100A	0.002	1.510
FV4EIQI02F4YWV	unnamed protein product [Tetraodon nigroviridis]	#N/A	0.005	1.510
GmE100215i28154	x-prolyl aminopeptidase (aminopeptidase p) membrane-bound	XPNPEP2	0.011	1.509
F2Z8C0H01BCCE1	unnamed protein product [Tetraodon nigroviridis]	#N/A	0.017	1.509
GmE100215i37195	adenosine monophosphate deaminase 2 (isoform l)	AMPD2	0.019	1.509
GmE100215i25633	family with sequence similarity member a	FAM134A	0.001	1.508
F5A5JTJ01CCHV8	tbc1 domain member 5	TBC1D5	0.01	1.508
F5A5JTJ01D4KUC	dep domain containing 5 isoform 1	DEPDC5	0.014	1.508
GmE100215i37732	gap junction gamma-1 protein	GJC1	0.001	1.507
F5A5JTJ01A5Z4B	---NA---		0.004	1.507
GmE100215i38521	proteasome ( macropain) activator subunit 4	PSME4	0.007	1.507
GmE100215i11600	---NA---	#N/A	0.008	1.507
GmE100215i26571	sjchgc07801 protein		0.025	1.507
F5A5JTJ01DE19T	---NA---	FLCN	0.004	1.506
GmE100215i12859	deah (asp-glu-ala-his) box polypeptide 34	DHX34	0.007	1.506
GmE100215i40993	chromosome 10 open reading frame 72	TMEM72	0.018	1.506
GmE100215i12218	prestin	SLC26A4	0.021	1.506
GmE100215i22040	galactose-3-o-sulfotransferase 4	GAL3ST4	0.037	1.506
GmE100215i39719	pallidin	PLDN	0.001	1.505
GmE100215i01520	mhc class i antigen	MICA	0.009	1.505
GmE100215i37962	lysocardiolipin acyltransferase 1	LYCAT	0.016	1.505
F5A5JTJ01AURR1	ubiquitin carboxyl-terminal hydrolase 31	USP31	0.027	1.505
GmE100215i06213	plectin isoform 1hij	PLEC	0.005	1.504
GmE100215i05673	c-c motif chemokine 25 precursor	CCL21	0.011	1.504
F5A5JTJ01C85MO	low quality protein: kalirin-like	ARHGEF25	0.016	1.504
F5A5JTJ01AYM5B	usp6 n-terminal like	USP6NL	0.001	1.503
FCBCL5V01D44YT	---NA---	PIKFYVE	0.004	1.503
GmE100215i01009	PREDICTED: hypothetical protein [Strongylocentrotus purpuratus]	THAP4	0.01	1.503
GmE100215i05471	c4b-binding protein alpha chain	C4BPA	0.013	1.503
GmE100215i06735	ubiquitin conjugation factor e4 b	UBE4B	0.016	1.503
GmE100215i38534	zinc finger mynd domain-containing protein 11	ZMYND11	0.034	1.503
FV4EIQI02FNPI7	ubiquitin carboxyl-terminal hydrolase 15	USP15	0.01	1.502
GmE100215i05158	acidic coiled-coil containing protein 2	TACC2	0.047	1.502
FV4EIQI02IVSA5	ring finger protein 180	RNF180	0.003	1.501
GmE100215i40584	class type member 2	ATP8B2	0.018	1.501
GmE100215i38208	bromodomain containing 2	BRD2	0.027	1.501
F5A5JTJ01AZ9O8	gtpase activating protein and vps9 domains 1	GAPVD1	0.03	1.501
F5A5JTJ01BFKVH	zgc:110152 protein	CBX7	0.038	1.501
GmE100215i38395	protein pellino homolog 2	PELI2	0.001	1.500
GmE100215i29364	phospholipase a2-activating protein	PLAA	0.001	1.500
F5A5JTJ01EF84Q	ring finger 1	KIAA0544	0.002	1.500
GmE100215i36131	f-box and wd-40 domain protein 11	FBXW11	0.005	1.500
GmE100215i06442	polymerase (dna directed) iota	POLI	0.007	1.500
GmE100215i12895	glutaminyl-peptide cyclotransferase	QPCT	0.025	1.500
GmE100215i12897	protein	#N/A	0	-1.5
GmE100215i32626	ubiquitin-conjugating enzyme e2 d4	UBE2D1	0.014	-1.5
GmE100215i41352	nucleoporin nup37	NUP37	0.036	-1.5
GmE100215i07313	ppig protein	PPIG	0	-1.501
F5A5JTJ01EGG2W	---NA---		0.001	-1.501
GmE100215i31157	camp-regulated phosphoprotein 19	ARPP19	0.007	-1.501
GmE100215i35177	insulinoma-associated 1	INSM1	0.012	-1.501
GmE100215i02781	novel protein vertebrate nuclear factor i c (ccaat-binding transcription factor)	FZR1	0.017	-1.501
GmE100215i13848	cmp-sialic acid transporter	SLC35A1	0.034	-1.501
GmE100215i15932	cornichon homolog 4	CNIH4	0.004	-1.502
GmE100215i30104	mitochondrial 28s ribosomal protein s21	MRPS21	0.011	-1.502
GmE100215i05665	fatty acid-binding intestinal	FABP2	0.029	-1.502
GmE100215i26221	telomere-associated protein rif1	RIF1	0.002	-1.503
F2Z8C0H01C2394	chromobox protein homolog 1	CBX1	0.003	-1.503
GmE100215i15438	mybbp1a protein	MYBBP1A	0.008	-1.503
GmE100215i39703	col6a3 protein	COL6A3	0.014	-1.503
GmE100215i32120	solute carrier family 22 member 4	SLC22A5	0.031	-1.503
GmE100215i28142	isoform cra_a	BBIP10	0.032	-1.503
F5A5JTJ01EPMU2	phosphoglycerate dehydrogenase-like	PHGDH	0.001	-1.504
GmE100215i01689	spindlin 1	SPIN1	0.002	-1.504
GmE100215i14722	atp synthase-coupling factor mitochondrial precursor	ATP5J	0.013	-1.504
GmE100215i25402	mitochondrial 28s ribosomal protein s28	MRPS28	0.019	-1.504
GmE100215i05865	alpha 1a	TUBA1A	0.023	-1.504
GmE100215i26406	dna-directed rna polymerases and iii subunit rpabc5	POLR2L	0.026	-1.504
GmE100215i08196	histone -like protein	HIST1H1B	0.027	-1.504
GmE100215i14982	translocon-associated protein subunit delta precursor	SSR4	0.04	-1.505
GmE100215i19198	rna binding motif protein 42	RBM42	0.004	-1.506
GmE100215i09094	eukaryotic translation initiation factor 2 subunit 2	EIF2S2	0.007	-1.507
GmE100215i19446	adp-ribosylation factor 6	ARF6	0.01	-1.507
GmE100215i04493	nadh dehydrogenase 1 alpha 42kda	NDUFA10	0.012	-1.507
GmE100215i33800	cell division cycle protein 23 homolog	CDC23	0.015	-1.507
GmE100215i31169	cellular nucleic acid-binding protein	CNBP	0.022	-1.507
GmE100215i27944	nadh dehydrogenase 1 subunit c2	NDUFC2	0.035	-1.507
F5A5JTJ01DFCDK	hypothetical protein SORBIDRAFT_04g001863 [Sorghum bicolor]	#N/A	0.003	-1.509
GmE100215i33561	transcription factor mitochondrial precursor	TFAM	0.024	-1.509
GmE100215i16385	actin-related protein 2 3 complex subunit 5	ARPC5	0.002	-1.51
GmE100215i20028	nadh dehydrogenase subunit 3	ND3	0.007	-1.51
FCBCL5V01DWVBC	alpha- -mannosyltransferase alg2	ALG2	0	-1.511
GmE100215i14781	triosephosphate isomerase	TPI1	0.019	-1.511
GmE100215i10036	nucleolar protein 120kda	NOL1	0.004	-1.512
GmE100215i34932	col6a3 protein	COL6A3	0.006	-1.512
F5A5JTJ01BH8OX	riken cdna 2700097o09	MGC142695	0.006	-1.512
F5A5JTJ01AME4W	ubiquitin-activating enzyme e1-like 2	UBA6	0.007	-1.512
FCBCL5V01CJCCQ	monocarboxylate transporter 9	SLC16A9	0.007	-1.512
GmE100215i34297	mad2l1 binding protein	MAD2L1BP	0.009	-1.512
F5A5JTJ01C9DFS	set translocation	SET	0	-1.513
F5A5JTJ01CFBT2	fascin homolog actin-bundling protein (strongylocentrotus purpuratus)	FSCN1	0.001	-1.513
GmE100215i34231	general transcription factor 3c polypeptide 6	GTF3C6	0.003	-1.513
GmE100215i29938	fk506 binding protein 10	FKBP10	0.004	-1.513
FCBCL5V01EV612	member ras oncogene family	RAB8B	0.015	-1.513
GmE100215i23672	proline arginine-rich end leucine-rich repeat protein	KERA	0.044	-1.513
GmE100215i09486	h aca ribonucleoprotein complex subunit 3	NOP10	0.048	-1.513
FCBCL5V01CQ6G7	glutathione s-transferase c-terminal domain-containing protein	GSTCD	0.001	-1.514
GmE100215i15687	thioredoxin domain containing 10	TMX3	0.003	-1.514
GmE100215i05538	methionine adenosyltransferase alpha	MAT1A	0.003	-1.514
GmE100215i06695	topoisomerase i	TOP1	0.004	-1.514
GmE100215i14901	cdkn2a interacting protein n-terminal like	CDKN2AIPNL	0.03	-1.514
GmE100215i09628	tax1 (human t-cell leukemia virus type i) binding protein 3	TAX1BP3	0.013	-1.515
F5A5JTJ01BP4RD	epidermal growth factor-like protein 6	EGFL6	0.042	-1.515
GmE100215i32341	n-alpha-acetyltransferase catalytic subunit	NAA50	0.013	-1.518
GmE100215i16763	zinc c3hc type 1	ZC3HC1	0.038	-1.518
GmE100215i08703	keratinocyte associated protein 2	KRTCAP2	0.032	-1.519
GmE100215i15196	basic transcription factor 3	BTF3	0.012	-1.52
GmE100215i28636	n-acetyltransferase 9	NAT9	0.012	-1.52
FCBCL5V01DST0D	---NA---		0.017	-1.52
GmE100215i36212	pkhd domain-containing transmembrane protein c17orf101 homolog	C17orf101	0.001	-1.521
F5A5JTJ01CCF3H	type alpha isoform cra_a	COL11A1	0.001	-1.521
GmE100215i21518	importin 4	IPO4	0.004	-1.521
F5A5JTJ01B1JNB	solute carrier family 6 (neurotransmitter gaba) member 13	SLC6A13	0.009	-1.521
GmE100215i31196	enhancer of rudimentary homolog	ERH	0.041	-1.521
GmE100215i27447	methylmalonyl epimerase	MCEE	0.045	-1.521
nilsen.CE1575-2005-02-03.ab1	phosphoinositide 5-phosphatase type ii	INPP5K	0.002	-1.522
GmE100215i21534	aconitase mitochondrial	ACO2	0.003	-1.522
GmE100215i16042	claudin 5	CLDN5	0.011	-1.522
GmE100215i28011	riken cdna 2610204k14 gene	MGC127733	0.012	-1.523
FCBCL5V01CHHWW		NOTCH1	0.016	-1.523
GmE100215i16444	transmembrane and coiled-coil domains 1	TMCO1	0.045	-1.523
GmE100215i10196	programmed cell death 8 (apoptosis-inducing factor)	PDCD8	0.002	-1.524
GmE100215i34990	39s ribosomal protein mitochondrial precursor	MRPL11	0.002	-1.524
F5A5JTJ01DERF3	-related lipid transfer protein 5	STARD5	0.004	-1.524
GmE100215i04795	transketolase	TKT	0.005	-1.524
GmE100215i04260	carnitine palmitoyltransferase 1a	CPT1A	0.016	-1.524
FCBCL5V01D9C19	atpase family aaa domain-containing protein 2	ATAD2	0	-1.525
GmE100215i02337	lymphocyte g0 g1 switch protein 2	#N/A	0.005	-1.526
GmE100215i12573	polymerase ii (dna directed) polypeptide	POLR2K	0.036	-1.526
GmE100215i36653		COL1A1	0.039	-1.526
GmE100215i03263	moesin	RDX	0	-1.527
GmE100215i31923	cytoplasmic aconitate hydratase	ACO1	0.005	-1.528
GmE100215i06856	solute carrier family 7 (cationic amino acid y+ system) member 5	SLC7A5	0.006	-1.528
GmE100215i37113	dihydropyrimidinase-related protein 3	DPYSL3	0.012	-1.528
FCBCL5V01C6E6N	ataxin 2-binding protein 1-like	RBFOX1	0.017	-1.528
GmE100215i31149	small nuclear ribonucleoprotein polypeptide a	SNRPA1	0.007	-1.529
F5A5JTJ01EDJ9Y	dihydropyrimidinase-related protein 3	DPYSL3	0.007	-1.529
GmE100215i05307	cd9 antigen	CD9	0.024	-1.529
GmE100215i32004	protein phosphatase 2 (formerly 2a) regulatory subunit beta isoform	PPP2R1A	0.003	-1.53
GmE100215i37188	f-box and leucine-rich repeat protein 15	FBXL15	0.004	-1.53
GmE100215i33312	mitochondrial ribosomal protein l20	MRPL20	0.006	-1.531
GmE100215i30941	swi snf matrix actin dependent regulator of subfamily member 1	SMARCD1	0.013	-1.531
GmE100215i07275	bmp and activin membrane-bound inhibitor homolog	BAMBI	0.005	-1.532
GmE100215i33339	mitochondrial ribosomal protein s31	MRPS31	0.026	-1.532
GmE100215i34634	secreted frizzled-related protein 2	SFRP2	0.032	-1.532
GmE100215i31238	leukocyte surface protein precursor	PECAM1	0.028	-1.533
GmE100215i25496	subfamily member 9	DNAJC9	0.002	-1.534
GmE100215i15015	protein ambp precursor	AMBP	0.009	-1.534
GmE100215i05424	fibronectin 1b	FN1	0.012	-1.534
F5A5JTJ01B7B8C	---NA---	#N/A	0.025	-1.534
GmE100215i14763	60s ribosomal protein l32	RPL32	0.042	-1.534
F2Z8C0H01B0V1Y	monocarboxylate transporter 9	SLC16A9	0.006	-1.535
canada.sb_gmapov_0007f05.pDNRm13r.scf	calreticulin	CALR	0.014	-1.535
GmE100215i41267	tenascin n	TNN	0.044	-1.535
F5A5JTJ01DUIH8	valyl-trna mitochondrial precursor	VARS2	0.006	-1.536
GmE100215i06696	topoisomerase i	TOP1	0.031	-1.536
GmE100215i22143	---NA---	#N/A	0.04	-1.536
F5A5JTJ01E5ASH	---NA---	#N/A	0.02	-1.537
GmE100215i30456	bleomycin hydrolase	BLMH	0	-1.538
GmE100215i31722	eukaryotic translation initiation factor 4e type 2	EIF4E2	0.002	-1.538
GmE100215i39919	fanconi complementation group l	FANCL	0.009	-1.538
GmE100215i16288	serine threonine kinase receptor associated protein	STRAP	0.004	-1.539
F5A5JTJ01DBFEY	---NA---	CNTN1	0.01	-1.539
FV4EIQI02FU3JL	pseudouridylate synthase 10	PUS10	0.002	-1.54
GmE100215i28057	family with sequence similarity member a	FAM164A	0.007	-1.54
GmE100215i20762	transmembrane 9 superfamily protein member 4	TM9SF4	0.01	-1.541
GmE100215i39782	wu:fc51g12 protein	KIF15	0.007	-1.542
GmE100215i38914	actin binding 1cb isoform 1	CORO1C	0.007	-1.542
GmE100215i36488	leucine proline-enriched proteoglycan 1	LEPRE1	0.008	-1.542
GmE100215i29962	u6 snrna-associated sm-like protein lsm5	LSM5	0	-1.543
GmE100215i15844	kelch domain-containing protein 4	KLHDC4	0.001	-1.543
GmE100215i13879	---NA---	POLA1	0.002	-1.543
F2Z8C0H01D6VT9	novel protein (zgc:55995)	KIF18A	0.008	-1.543
GmE100215i17186	light chain 4	DNAL4	0.026	-1.543
FCBCL5V01AJHHZ	inorganic pyrophosphatase	PP	0.041	-1.543
FCBCL5V01AYD4M	carbamoyl-phosphate synthetase aspartate and dihydroorotase	CAD	0	-1.544
GmE100215i08761	h aca ribonucleoprotein complex subunit 1	NOLA1	0.001	-1.544
FCBCL5V01A9V34	---NA---	THAPSDRAFT_30979	0.005	-1.544
GmE100215i37574	sumo1 sentrin specific peptidase 1	SENP1	0	-1.545
FCBCL5V01EWPPP	postmeiotic segregation increased 2 ( cerevisiae) isoform cra_a	PMS2	0.002	-1.545
FCBCL5V01BDBTD	zgc:175106 protein	AND2	0.005	-1.545
GmE100215i23613	notch homolog translocation-associated	NOTCH1	0.005	-1.545
GmE100215i40075	acyl-coenzyme a c-2 to c-3 short chain	ACADS	0.008	-1.545
GmE100215i33415	glutamyl-prolyl-trna synthetase	EPRS	0.027	-1.545
GmE100215i28649	swi snf matrix actin dependent regulator of subfamily member 1	SMARCB1	0	-1.546
GmE100215i04215	---NA---	#N/A	0.005	-1.547
GmE100215i26939	atpase family aaa domain-containing protein 2	ATAD2	0.01	-1.547
F5A5JTJ01EE7GV	fras1 related extracellular matrix protein 2	FREM2	0.015	-1.547
GmE100215i20529	apoptosis inhibitor 5	API5	0.007	-1.548
GmE100215i31834	dynein light chain cytoplasmic	DYNLL1	0.041	-1.548
GmE100215i07312	PREDICTED: hypothetical protein LOC100399605 [Callithrix jacchus]		0.002	-1.549
GmE100215i18275	---NA---	ATP6AP1	0.002	-1.549
FV4EIQI02HH4UY	solute carrier family 6 (neurotransmitter gaba) member 13	SLC6A13	0.005	-1.549
GmE100215i35800	transcriptional activator protein pur-beta	PURB	0.038	-1.549
GmE100215i06160	heterogeneous nuclear ribonucleoprotein a b	HNRNPAB	0.001	-1.55
GmE100215i11147	coagulation factor ii	F2	0.012	-1.55
GmE100215i32232	calcium modulating ligand	CAMLG	0.016	-1.551
GmE100215i40150	collagen type i alpha 1	COL1A1	0.025	-1.551
GmE100215i05577	sulfhydryl oxidase 1	QSOX1	0.038	-1.551
GmE100215i40750	apolipoprotein b	APOB	0.034	-1.552
FCBCL5V01B8V3T	anln-like protein	ANLN	0.008	-1.553
GmE100215i15213	glutathione s-transferase mu 3	GSTM3	0.012	-1.553
GmE100215i09720	sjogren syndrome antigen b (autoantigen la)	SSB	0.012	-1.555
GmE100215i12121	density-regulated protein	DENR	0.004	-1.556
GmE100215i19265	sox3	SOX3	0.006	-1.556
GmE100215i28931	enhancer of yellow 2 transcription factor homolog	ENY2	0.012	-1.556
GmE100215i33847	upf0595 protein c22orf40-like	c22orf40	0.015	-1.556
GmE100215i19694	yeats domain containing 4	YEATS4	0.001	-1.557
GmE100215i12375	pelota homolog	PELO	0.006	-1.557
FCBCL5V01DO8CV	kruppel-like factor 13	KLF13	0.006	-1.557
GmE100215i38896	atpase aaa domain containing 5	ATAD5	0	-1.558
GmE100215i23872	thyroid adenoma-associated protein	THADA	0.001	-1.559
FCBCL5V01DTEVD	glutathione s-transferase c-terminal domain-containing protein	GSTCD	0.006	-1.559
GmE100215i31748	ring finger protein 175	RNF175	0.026	-1.559
GmE100215i31262	histone chaperone asf1a	ASF1B	0.007	-1.56
F5A5JTJ01CXH0G	: shorter than wild-type family member (dpy-19)-like	DPY19L3	0	-1.561
GmE100215i17623	methylosome subunit picln	CLNS1A	0.002	-1.561
GmE100215i17274	mitochondrial precursor	REXO2	0.029	-1.561
GmE100215i15990	nadh dehydrogenase subunit 5	#N/A	0	-1.562
F5A5JTJ01B2Y24	membrane bound o-acyltransferase domain containing 1	MBOAT1	0.001	-1.562
GmE100215i12493	---NA---		0	-1.563
F5A5JTJ01B12KZ	unnamed protein product [Tetraodon nigroviridis]	ADAMTS20	0	-1.564
GmE100215i30531	ataxin 2-like	ATXN2L	0.001	-1.565
FCBCL5V01AN48C	sws2a opsin	#N/A	0.004	-1.565
GmE100215i34278	mitotic-spindle organizing protein associated with a ring of gamma-tubulin 1	MZT1	0.006	-1.565
GmE100215i29508	receptor for egg jelly protein	PKDREJ	0.009	-1.565
GmE100215i23951	myeloid leukemia factor 1	MLF1	0.016	-1.565
F5A5JTJ01CCNBV	thyroid hormone receptor interactor 4	TRIP4	0.01	-1.566
GmE100215i39794	stabilin 2	STAB2	0.039	-1.566
GmE100215i30033	cellular myelocytomatosis oncogene	MYCL1	0	-1.567
GmE100215i25439	mitochondrial ribosomal protein s14	MRPS14	0.01	-1.568
GmE100215i24968	peptidyl-prolyl cis-trans isomerase nima-interacting 4	PIN4	0.015	-1.568
GmE100215i29591	histone -like protein	HIST1H1B	0.019	-1.568
GmE100215i27895	nadh dehydrogenase	NDUFB7	0.031	-1.568
GmE100215i28934	chromosome 1 open reading frame 52	C1orf52	0.001	-1.569
F5A5JTJ01EJU6S	solute carrier family 6 (neurotransmitter gaba) member 13	SLC6A13	0.002	-1.569
GmE100215i15183	eukaryotic translation initiation factor subunit 1 alpha	EIF2S1	0.002	-1.569
F5A5JTJ01AQNIF	PREDICTED: im:7140452 [Danio rerio]	CENPF	0.004	-1.569
GmE100215i08383	ribosome binding protein 1 homolog 180kda	RRBP1	0.012	-1.569
GmE100215i37592	protein tyrosine phosphatase-like (proline instead of catalytic arginine) member b	PTGS1	0.003	-1.57
GmE100215i28948	protein ccsmst1	C16orf91	0.021	-1.57
GmE100215i29742	3-oxoacid transferase 1	OXCT1	0	-1.571
nilsen.RZEAA_rzeaa0_003425.y1.scf	cap-gly domain-containing linker protein 2-like	CLIP1	0.001	-1.571
GmE100215i03017	alpha 1b	MGC171407	0.007	-1.572
GmE100215i19875	atp synthase lipid-binding mitochondrial precursor	ATP5G2	0.02	-1.572
GmE100215i28374	kiaa1143 homolog	KIAA1143	0.007	-1.573
canada.sb_gmapov_0007n12.pDNRm13r.scf	calreticulin	CALR	0.012	-1.573
F2Z8C0H01DQRGK	prolyl 4- beta polypeptide	P4HB	0.036	-1.573
canada.sb_gmnbmd1t_0001e23.t7.scf	potassium voltage-gated isk-related member 1	KCNE1	0.042	-1.573
GmE100215i29637	signal recognition particle 68	SRP68	0.001	-1.574
GmE100215i21168	histone h4-like	HIST1H4L	0.006	-1.574
GmE100215i27633	cse1 chromosome segregation 1-like	CSE1L	0.016	-1.574
GmE100215i35990	leucyl-trna synthetase	LARS	0.03	-1.574
GmE100215i05767	alanine--glyoxylate aminotransferase mitochondrial	AGXT2	0	-1.575
GmE100215i19837	isoform cra_a	DCX	0.001	-1.575
GmE100215i32587	c2orf76 protein	c2orf76	0.015	-1.575
GmE100215i31899	phosphoglycerate mutase family member 5	PGAM5	0.017	-1.576
GmE100215i30888	novel protein	TTC31	0.001	-1.577
GmE100215i34671	cd44 antigen	CD44	0	-1.578
GmE100215i20467	sarcoplasmic endoplasmic reticulum calcium atpase 2	ATP2A2	0.005	-1.578
GmE100215i27860	immediate early response 3 interacting protein 1	IER3IP1	0.012	-1.578
GmE100215i23855	cytoskeleton associated protein 5	CKAP5	0.002	-1.579
FCBCL5V01A0U1E	zgc:162611 protein	ZGC:162611	0.003	-1.579
GmE100215i10603	histone h4-like	HIST1H4J	0.012	-1.579
F20B2PE02I9TX7	family with sequence similarity member b	FAM84B	0.046	-1.579
FCBCL5V01CR96B	kelch domain-containing protein 4	KLHDC4	0.004	-1.58
GmE100215i31763	swi snf matrix actin dependent regulator of subfamily member 5	SMARCA5	0.006	-1.58
FYXZCPA01D8Y97	activating signal cointegrator 1	TRIP4	0.001	-1.582
F5A5JTJ01DJB98	solute carrier family 7 (cationic amino acid y+ system) member isoform cra_a	SLC7A2	0.011	-1.582
GmE100215i29882	protein arginine methyltransferase 5	PRMT5	0.001	-1.583
GmE100215i24424	actin binding 1c	CORO6	0.01	-1.583
GmE100215i37355	egf-containing fibulin-like extracellular matrix protein 2	EFEMP2	0.009	-1.584
GmE100215ri00204	noelin precursor	OLFM1	0.004	-1.586
GmE100215i28214	mitochondrial ornithine transporter 1	SLC25A15	0.032	-1.586
GmE100215i22739	growth arrest and dna-damage- gamma interacting protein 1	GADD45GIP1	0.003	-1.587
FCBCL5V01CZD2U	Collagen, type IX, alpha 1 [Danio rerio]	COL9A1	0.007	-1.587
GmE100215i39327	arginine serine-rich coiled-coil 1	RSRC1	0	-1.588
GmE100215i20754	sry-box containing gene 11a	SOX11	0.004	-1.588
GmE100215ri00072	proopiomelanocortin	POMC	0.009	-1.588
GmE100215i38979	solute carrier family 6 (neurotransmitter gaba) member 13	SLC6A13	0.011	-1.588
GmE100215i15068	actin-related protein 2 3 complex subunit 5	ARPC5	0.003	-1.589
GmE100215i30505	rna binding motif protein 24	RBM24	0.005	-1.589
GmE100215i06359	eukaryotic translation initiation factor isoform 1	EIF4A1	0.013	-1.589
GmE100215i12372	dna methyltransferase 3a	DNMT3A	0.025	-1.59
GmE100215i03127	nadh dehydrogenase subunit 2	COX3	0.002	-1.591
F2Z8C0H01EVC21	zinc and double phd fingers family 1	DPF1	0.014	-1.591
GmE100215i17258	cytochrome c oxidase subunit mitochondrial precursor	COX5B	0.031	-1.591
GmE100215i27104	phosphatidylinositol-glycan biosynthesis class f protein	PIGF	0.008	-1.592
GmE100215i08729	3-hydroxy-3-methylglutaryl-coenzyme a synthase 1	HMGCS1	0.009	-1.592
GmE100215i32023	bernardinelli-seip congenital lipodystrophy 2 homolog isoform cra_a	BSCL2	0.014	-1.592
GmE100215i09339	---NA---	#N/A	0.002	-1.593
GmE100215i25997	superkiller viralicidic activity 2-like 2	SKIV2L2	0.004	-1.593
GmE100215i06484	calnexin	CANX	0.008	-1.593
FCBCL5V01AHVET	member ras oncogene family	RAB8B	0.008	-1.593
GmE100215i09338	---NA---	#N/A	0	-1.594
GmE100215i00693	small ubiquitin-related modifier 3 precursor	SUMO3	0.001	-1.594
GmE100215i15184	eukaryotic translation initiation factor subunit 1 alpha	EIF2S1	0.004	-1.594
GmE100215i21672	kinesin family member 4a	KIF4A	0.004	-1.594
GmE100215i06075	beta 2c	TUBB2C	0.003	-1.595
GmE100215i09865	chromatin assembly factor 1 subunit a	CHAF1B	0.032	-1.595
GmE100215i08994	pl-5283 protein	PL-5283	0.034	-1.595
GmE100215i02540	tar dna-binding protein 43	TARDBP	0.001	-1.597
GmE100215i12306	ras-related protein rab-8a	RAB8A	0.004	-1.597
F5A5JTJ01CUQWL	PREDICTED: hypothetical protein [Danio rerio]		0.046	-1.598
FCBCL5V01AXIK2	novel protein vertebrate actin binding protein (scraps drosophila)	ANLN	0.004	-1.599
canada.sb_gmnbhkic_0012p05.pDNRF2.scf	methylenetetrahydrofolate dehydrogenase (nadp+ dependent) methenyltetrahydrofolate formyltetrahydrofolate synthetase	MTHFD1	0.002	-1.6
GmE100215i21023	activated leukocyte cell adhesion molecule	ALCAM	0.012	-1.6
GmE100215i33923	riken cdna 2610528e23	C3orf26	0.016	-1.6
GmE100215i05863	alpha 1a	TUBA1A	0.024	-1.6
GmE100215i29517	peroxisomal -trans-enoyl- isomerase	PECI	0.002	-1.601
GmE100215i13257	glycoprotein m6b	GPM6A	0.002	-1.601
FYXZCPA01EQSF2	breast cancer early onset	BRCA1	0.017	-1.601
GmE100215i15139	merozoite surface	#N/A	0.026	-1.601
GmE100215i17276	alpha- -mannosyltransferase alg9-like	ALG9	0.002	-1.603
F5A5JTJ01DZ09U	adam metallopeptidase with thrombospondin type 1 9	ADAMTS9	0.006	-1.603
GmE100215i15428	deoxycytidine kinase	DCK	0.009	-1.603
GmE100215i05939	fk506-binding protein 1a	FKBP1	0.004	-1.604
GmE100215i31996	protein kinase c substrate 80k-h	PRKCSH	0.007	-1.604
FV4EIQI02GQMWD	kiaa1439 protein	NFIA	0.011	-1.604
GmE100215i10948	eh domain-containing protein 3	EHD3	0.02	-1.604
GmE100215i10035	nucleolar protein 120kda	NOL1	0.001	-1.605
GmE100215i38099	myb binding protein 1a	MYBBP1A	0.004	-1.605
GmE100215i24456	sra stem-loop-interacting rna-binding mitochondrial precursor	SLIRP	0.025	-1.607
GmE100215i28150	fk506 binding protein 10	FKBP10	0.007	-1.608
GmE100215i08870	14-3-3 protein beta alpha-2	YWHAB	0.026	-1.608
GmE100215i11420	ribosomal protein l18a	RPL18	0.001	-1.61
GmE100215i40102	chromosome 17 open reading frame 85	C17orf85	0.002	-1.61
F5A5JTJ01ESVW4	dihydropyrimidinase-related protein 3	DPYSL3	0.001	-1.611
GmE100215i29628	protein disulfide-isomerase a5	PDIA5	0.003	-1.611
FCBCL5V01DX7OK	---NA---	TYRP1	0.003	-1.612
GmE100215i31860	caax prenyl protease 1 homolog	ZMPSTE24	0.024	-1.612
GmE100215i25508	spermine synthase	SMS	0.001	-1.613
FV4EIQI02GV9QQ	eh-domain containing 1	EHD3	0.005	-1.613
GmE100215i12225	sec61 alpha 1 subunit ( cerevisiae)	SEC61A1	0.025	-1.613
GmE100215i12297	set translocation (myeloid leukemia-associated)	SET	0.002	-1.614
GmE100215i05700	superkiller viralicidic activity 2-like 2	SKIV2L2	0.002	-1.614
GmE100215i33176	fk506-binding protein 11 precursor	FKBP11	0.004	-1.615
canada.sb_gmnbmd_0004i21.t7.scf	tenascin c	TNC	0.008	-1.617
GmE100215i15242	ribophorin i	RPN1	0.013	-1.617
GmE100215i16570	t-cell receptor beta chain ana 11	ITGBL1	0.003	-1.618
GmE100215i05173	inositol oxygenase	MIOX	0	-1.619
F20B2PE01ATCXT	g protein-coupled receptor kinase 7	GRK7	0.004	-1.619
GmE100215i25349	small ubiquitin-related modifier 2 precursor	SUMO2	0.018	-1.619
GmE100215i18139	tyrosine 3-monooxygenase tryptophan 5-monooxygenase activation beta polypeptide like	YWHAB	0.018	-1.619
GmE100215i10828	chromatin licensing and dna replication factor 1	CDT1	0.001	-1.62
GmE100215i10014	squalene epoxidase	SQLE	0.001	-1.62
F5A5JTJ01CJBKP	transcription factor coe2	EBF2	0.003	-1.62
FCBCL5V01BSH2M	carbamoyl-phosphate synthase	CPS1	0.006	-1.62
GmE100215i27446	transmembrane protein c3orf1 homolog	c3orf1	0.002	-1.621
GmE100215i32152	voltage-dependent anion channel 1	VDAC1	0.003	-1.621
GmE100215i29415	col6a3 protein	COL6A3	0.004	-1.621
GmE100215i26439	ribosome binding protein 1 homolog 180kda	RRBP1	0.01	-1.621
GmE100215i15016	protein ambp precursor	AMBP	0.013	-1.621
GmE100215i21087	activated rna polymerase ii transcriptional coactivator p15	SUB1	0.006	-1.623
GmE100215i37300	---NA---	ITGBL1	0.007	-1.623
GmE100215i22661	ylp motif containing 1	YLPM1	0.004	-1.624
GmE100215i35372	asp (abnormal spindle)- microcephaly associated	ASPM	0.005	-1.624
F5A5JTJ01BWCCE	ryanodine receptor skeletal muscle	RYR1	0.001	-1.625
GmE100215i11071	nucleolin	NCL	0.003	-1.625
GmE100215i13191	transmembrane protein 147	TMEM147	0.01	-1.625
GmE100215i25148	---NA---	TGME49_062810	0.005	-1.626
GmE100215i27785	tryptophanyl-trna synthetase	WARS	0.009	-1.626
GmE100215i02190	fibrinogen gamma polypeptide	FGG	0.013	-1.626
GmE100215i39829	ptb-binding 1	RAVER1	0.001	-1.627
FCBCL5V01BIU4Q	origin recognition complex subunit 4	ORC4L	0.009	-1.627
F5A5JTJ01CNJDA	leucyl-trna synthetase	LARS	0.015	-1.627
FCBCL5V01BI7K8	prolyl 4-hydroxylase subunit alpha-3-like	#N/A	0.006	-1.628
GmE100215i14265	proliferation-associated 2g4	PA2G4	0.009	-1.628
GmE100215i39471	viral a-type inclusion protein		0.009	-1.628
GmE100215i14718	60s ribosomal protein l17	RPL17	0.005	-1.629
GmE100215i23221	loc779458 protein	C15orf42	0.002	-1.63
FCBCL5V01CYY50	---NA---	SUMO2	0.001	-1.631
GmE100215i10073	short coiled-coil protein	SCOC	0.011	-1.631
GmE100215i35840	kinesin-like protein kif15	KIF15	0.002	-1.632
GmE100215i11133	euchromatic histone lysine n-methyltransferase 2	EHMT2	0.003	-1.633
GmE100215i31821	sterol-c4-methyl oxidase-like	SC4MOL	0.023	-1.633
GmE100215i38003	adam metallopeptidase with thrombospondin type 1 6	ADAMTS10	0	-1.634
GmE100215i05867	alpha 1a	TUBA1A	0.012	-1.634
GmE100215i31677	u6 snrna-associated sm-like protein lsm1	LSM1	0.024	-1.634
GmE100215i26612	serine threonine-protein kinase chk1	CHEK1	0.009	-1.635
GmE100215i35834	methyltransferase-like protein 9 precursor	METTL9	0.018	-1.635
GmE100215i35141	mitochondrial ribosomal protein l53	MRPL53	0.012	-1.637
GmE100215i29567	col6a3 protein	COL6A3	0.008	-1.638
GmE100215i31150	mitochondrial ribosomal protein l24	MRPL24	0	-1.64
GmE100215i29400		COL1A1	0.003	-1.643
GmE100215i39392	mki67 fha domain-interacting nucleolar phospho	MKI67IP	0.003	-1.643
GmE100215i40234	aspm protein	ASPM	0.004	-1.643
GmE100215i32648	profilin-2	PFN2	0.001	-1.645
GmE100215i04336	cold-inducible rna-binding protein	CIRBP	0.004	-1.645
GmE100215i17661	programmed cell death 5	PDCD5	0.005	-1.645
GmE100215i17386	novel duf1620 domain containing protein	K0090	0.011	-1.645
GmE100215i11953	t-cell receptor beta chain ana 11	ITGBL1	0.043	-1.645
GmE100215i39122	v-ral simian leukemia viral oncogene homolog a (ras related)	RALA	0.011	-1.646
FCBCL5V01BY69W	---NA---		0.008	-1.647
GmE100215i26584	unnamed protein product [Tetraodon nigroviridis]	#N/A	0.012	-1.647
GmE100215i02941	novel protein (zgc:77651)	ACOT8	0.017	-1.647
GmE100215i16412	endoplasmin precursor	HSP90B1	0.002	-1.648
GmE100215i28043	hydroxyacyl-coenzyme a dehydrogenase 3-ketoacyl-coenzyme a thiolase enoyl-coenzyme a hydratase (trifunctional protein) alpha subunit	HADHA	0.019	-1.648
GmE100215i09511	farnesyl diphosphate synthase (farnesyl pyrophosphate geranyltranstransferase)	FDPS	0.004	-1.649
GmE100215i39306	unnamed protein product [Tetraodon nigroviridis]		0	-1.65
FCBCL5V01AR120	type alpha 1	COL9A1	0.004	-1.65
GmE100215i31274	chromobox protein homolog 5	CBX5	0.004	-1.651
GmE100215i08448	---NA---	PABPN1	0.001	-1.652
canada.sb_gmnbspic_0008f10.pDNRm13r.scf	hypoxanthine-guanine phosphoribosyltransferase	HPRT1	0.027	-1.652
GmE100215i33239	dna polymerase theta	POLQ	0	-1.653
GmE100215i38137	carbamoyl-phosphate synthetase aspartate and dihydroorotase	CAD	0	-1.654
GmE100215i11507	retinoblastoma binding protein 4	RBBP4	0.004	-1.654
GmE100215i05970	senescence-associated protein		0.006	-1.654
GmE100215i14990	mitochondrial ribosomal protein 63	MRP63	0.007	-1.656
GmE100215i31354	conserved plasmodium protein		0.003	-1.657
GmE100215i40436	splicing factor 3b subunit 2	SF3B2	0.003	-1.659
GmE100215i13734	---NA---	#N/A	0.011	-1.659
GmE100215i32791	eif4g1 protein	EIF4G1	0.028	-1.659
GmE100215i27636	peptidyl-prolyl cis-trans isomerase-like 3	PPIL3	0.002	-1.66
FCBCL5V01BN5HG	atpase aaa domain containing 5	ATAD5	0	-1.661
F2Z8C0H01DX28R	small ubiquitin-related modifier 3 precursor	SUMO3	0.001	-1.661
F5A5JTJ01DMOWQ	fox-1 homolog c-like	RBFOX1	0.012	-1.662
GmE100215i33873	arp3 actin-related protein 3 homolog	ACTR3	0.003	-1.663
GmE100215i24649	polymerase (dna directed) delta regulatory subunit 50kda	POLD2	0.002	-1.664
GmE100215i11579	stathmin-like 2	STMN2	0.003	-1.664
GmE100215i06076	beta 2c	TUBB2C	0.006	-1.664
GmE100215i33552	2,4-dienoyl-CoA reductase, mitochondrial precursor [Osmerus mordax]	DECR1	0.017	-1.664
GmE100215i28497	atp-binding sub-family e member 1	ABCE1	0.001	-1.667
GmE100215i31794	methylosome protein 50	WDR77	0.006	-1.667
GmE100215i30041	cytochrome b-c1 complex subunit mitochondrial precursor	UQCRH	0.019	-1.667
GmE100215i30677	ribonuclease h2 subunit c	RNASEH2C	0	-1.668
GmE100215i05901	prostaglandin e synthase 3	PTGES3	0.002	-1.668
GmE100215i28967	dna replication inhibitor	GMNN	0.003	-1.668
GmE100215i25077	thump domain containing 1	THUMPD1	0.005	-1.668
FV4EIQI02INHME	multidrug resistance-associated protein 4	ABCC4	0.016	-1.669
GmE100215i30610	adenosine kinase	ADK	0.001	-1.671
GmE100215i27517	stress-associated endoplasmic reticulum protein 1	SERP1	0.016	-1.671
FCBCL5V01BW14T	gen homolog endonuclease	GEN1	0.005	-1.672
GmE100215i32244	peptidyl-prolyl cis-trans isomerase fkbp4	FKBP4	0.003	-1.673
GmE100215i25589	wd repeat domain 1	WDR1	0.005	-1.674
GmE100215ri00174	heterogeneous nuclear ribonucleoprotein a0	HNRNPA0	0.007	-1.674
GmE100215i15081	calmodulin	CALM1	0.001	-1.675
FCBCL5V01DNH9R	wolf-hirschhorn syndrome candidate 1	WHSC1	0.001	-1.675
GmE100215i22389	solute carrier family 22 member 23	SLC22A23	0.005	-1.675
GmE100215i32513	nuclear protein hcc-1	SARNP	0.026	-1.675
GmE100215i25548	u5 small nuclear ribonucleoprotein 200 kda helicase	SNRNP200	0.001	-1.676
GmE100215i10281	histone cluster h2bc-like	HIST2H2AA3	0.01	-1.676
GmE100215i31030	splicing factor subunit 60kda	SF3A3	0	-1.677
GmE100215i30566	homolog 3 ( coli)	FTSJ3	0.001	-1.677
GmE100215i29163	translocase of outer mitochondrial membrane 70 homolog a	TOMM70A	0.004	-1.677
GmE100215i05619	nucleophosmin 1	NPM1	0.006	-1.677
GmE100215i31310	sec61 alpha 1 subunit ( cerevisiae)	SEC61A1	0.035	-1.677
GmE100215i15320	heat shock protein 8	HSPA8	0.004	-1.678
GmE100215i35801	---NA---	#N/A	0.032	-1.678
GmE100215i13801	phosphopantothenoylcysteine synthetase	PPCS	0.001	-1.679
GmE100215i32647	atp-dependent rna helicase ddx39	DDX39	0.017	-1.68
FYXZCPA01BRM5I	lymphoid-specific	HELLS	0.003	-1.681
GmE100215i28455	securin	PTTG1	0.006	-1.681
GmE100215i02240	---NA---	ITGBL1	0.028	-1.681
GmE100215i28799	bcl2-associated athanogene	BAG1	0.001	-1.682
GmE100215i38193	translocase of outer mitochondrial membrane 5 homolog	C9orf105	0.002	-1.682
GmE100215i10364	isocitrate dehydrogenase 3 (nad+) beta	IDH3B	0.013	-1.683
GmE100215i32927	cdc28 protein kinase regulatory subunit 1b	CKS1	0.024	-1.683
GmE100215i04024	mannose c type 1	MRC1	0.005	-1.684
GmE100215i11721	profilin-2	PFN2	0.005	-1.684
GmE100215i05285	phosphoribosyl pyrophosphate synthetase-associated protein 1	PRPSAP1	0.001	-1.686
FYXZCPA01CJHKA	tenascin c	TNC	0.003	-1.686
GmE100215i32127	calumenin precursor	CALU	0.012	-1.686
GmE100215i28682	argininosuccinate synthase	ASS1	0.016	-1.686
GmE100215i16928	prp40 pre-mrna processing factor 40 homolog a	PRPF40A	0	-1.687
GmE100215i22087	transmembrane protein 48	TMEM48	0	-1.688
GmE100215i25197	mitochondrial ribosomal protein l12	MRPL12	0.001	-1.688
GmE100215i06531	histone cluster h2ag-like	GNG5	0.004	-1.688
GmE100215i13256	glycoprotein m6b	GPM6B	0.009	-1.688
GmE100215i20241	b-cell cll lymphoma 7a	BCL7	0	-1.69
GmE100215i25529	im:6894757 protein	HAUS7	0.004	-1.69
GmE100215i18293	isochorismatase domain containing 1	ISOC1	0.012	-1.69
CNN617-2008-09-08.ab1	type ii keratin	KRT4	0.017	-1.69
F5A5JTJ01C82PN	adam metallopeptidase with thrombospondin type 1 10	ADAMTS10	0	-1.691
GmE100215i08747	thioredoxin	TXN	0.005	-1.691
FCBCL5V01D82NH	carbamoyl-phosphate synthetase aspartate and dihydroorotase	CAD	0	-1.692
GmE100215i08443	protein	#N/A	0	-1.692
GmE100215i18851	cytoskeleton associated protein 2-like	CKAP2L	0.002	-1.692
FCBCL5V01CX2OB	polymerase (dna directed) epsilon	POLE	0.008	-1.693
GmE100215i29924	translin	TSN	0.003	-1.694
GmE100215i32744	peroxiredoxin 2	PRDX2	0.012	-1.694
GmE100215i37308	pre-mrna-processing factor 6	PRPF6	0.002	-1.695
GmE100215i13512	rab5-interacting protein	C20orf24	0.022	-1.696
GmE100215i30397	acyl- synthetase family member mitochondrial precursor	ACSF2	0.008	-1.697
GmE100215i25330	---NA---	#N/A	0.016	-1.697
GmE100215i18425	kinetochore-associated protein knl-2 homolog	MIS18BP1	0.001	-1.698
FYXZCPA01EVYRB	carbamoyl-phosphate synthetase aspartate and dihydroorotase	CAD	0.005	-1.698
FCBCL5V01BQYOU	---NA---	PSME3	0.001	-1.699
GmE100215i24032	nucleoporin 188kda	NUP188	0.002	-1.699
GmE100215i33933	calreticulin	CALR	0.008	-1.699
GmE100215i13190	transmembrane protein 147	TMEM147	0.004	-1.7
GmE100215i04888	fatty acid-binding heart	FABP11	0.006	-1.7
GmE100215i32153	novel protein type i enveloping layer	KRT1	0.02	-1.703
GmE100215i32166	guanylate cyclase activator 1d	GUCA1A	0.006	-1.704
GmE100215i11033	cellular retinoic acid binding protein 2	CRABP2	0.02	-1.704
F5A5JTJ01C5QVA	myomesin (m-protein) 165kda	MYOM2	0.002	-1.705
GmE100215i37100	histone cluster h2bc-like	HIST2H2AA3	0.002	-1.708
GmE100215i36218	ribosomal protein s6 kinase beta-1	#N/A	0.003	-1.708
GmE100215i05043	lysyl-trna synthetase	KARS	0.013	-1.708
GmE100215i34895	---NA---		0.035	-1.709
GmE100215i36432	retinoblastoma-associated protein	RB1	0.006	-1.711
canada.sb_gmnbhkas_0009a09.pDNRF2.scf	selenoprotein l	SELL	0	-1.713
GmE100215i15857	protein phosphatase 1g (formerly 2c) magnesium- gamma isoform	PPM1G	0.026	-1.713
GmE100215i11620	leucine rich repeat containing 47	LRRC47	0.006	-1.714
GmE100215i29384	kinesin-like protein kif22	KIF22	0.001	-1.715
FYXZCPA01EMFOU	aldehyde dehydrogenase 18 member a1	ALDH18A1	0.003	-1.715
GmE100215i30414	canopy 3 homolog	TNRC5	0	-1.716
GmE100215i23448	eukaryotic translation initiation factor 6	EIF6	0.002	-1.716
GmE100215i05106	high mobility group-t protein	HMGB1	0.002	-1.718
GmE100215i10282	histone h3 type 2	HIST2H3C	0.007	-1.718
GmE100215i20328	u2 small nuclear ribonucleoprotein b	SNRPB2	0	-1.719
F5A5JTJ01EH6YV	---NA---	PFF0670W	0.038	-1.72
GmE100215i06181	ubiquitin-conjugating enzyme e2 variant 1	UBE2V2	0.018	-1.721
GmE100215i26086	hairy and enhancer of split 6	HES6	0.004	-1.722
GmE100215i24260	enhancer of zeste homolog 2	EZH2	0.009	-1.722
GmE100215i36409	unnamed protein product [Tetraodon nigroviridis]	AND2	0.025	-1.722
GmE100215i18946	solute carrier family 27 (fatty acid transporter) member 2	SLC27A2	0.023	-1.723
GmE100215i31180	mitochondrial import receptor subunit tom40 homolog	TOMM40	0	-1.724
GmE100215i20632	prp31 pre-mrna processing factor 31 homolog	PRPF31	0	-1.724
GmE100215i32500	s100 calcium binding protein v2-like	S100V2	0.035	-1.724
GmE100215i36126	solute carrier family 34 (sodium phosphate) member 2	SLC34A1	0	-1.725
GmE100215i09169	---NA---	#N/A	0.001	-1.726
GmE100215i05898	prostaglandin e synthase 3	PTGES3	0.002	-1.726
FCBCL5V01B3Z4K	acetylcholine receptor subunit gamma precursor	CHRNE	0.004	-1.728
FCBCL5V01B7YTD	guanine nucleotide-binding protein g subunit alpha-1	GNAT1	0.008	-1.728
F5A5JTJ01DLCV9	pannexin 2	PANX2	0.001	-1.729
GmE100215i02990	phosphoglycerate mutase 1	PGAM1	0.001	-1.731
GmE100215i15562	brain protein 44	BRP44	0.007	-1.731
FCBCL5V01EDCNK	---NA---	ZNF142	0.002	-1.732
GmE100215i06013	NP_009144	ATP1B4	0.019	-1.733
GmE100215i19723	rac gtpase activating protein 1	RACGAP1	0	-1.734
F5A5JTJ01AXLSM	timeless interacting protein	TIPIN	0.002	-1.734
GmE100215i25290	small ubiquitin-related modifier 2 precursor	SUMO2	0.001	-1.735
GmE100215i38434	uncharacterized protein c20orf4 homolog	C20orf4	0.014	-1.735
GmE100215i34122	histone cluster h1b-like	HIST1H1D	0.002	-1.736
GmE100215i20205	glutamate-rich wd repeat containing 1	GRWD1	0.008	-1.736
GmE100215i13834	tar dna binding protein	TARDBP	0.049	-1.737
GmE100215i31318	serum amyloid a-like 1	SAAL1	0	-1.739
GmE100215i16413	unnamed protein product [Tetraodon nigroviridis]	BUB1	0.003	-1.74
nilsen.RZEAA_rzeaa0_004538.y1.scf	timeless-interacting protein	TIPIN	0.005	-1.74
GmE100215i09719	sjogren syndrome antigen b (autoantigen la)	SSB	0.006	-1.74
GmE100215i16535	apolipoprotein a-i	APOA1	0.043	-1.74
GmE100215i12337	atp-binding sub-family f member 1	ABCF1	0.001	-1.741
FYXZCPA01B0UYY	kinesin family member 18a	KIF18A	0.001	-1.745
GmE100215i20457	h aca ribonucleoprotein complex subunit 4	DKC1	0	-1.747
GmE100215i06520	fibrillarin	FBL	0.006	-1.747
FYXZCPA01EJ1NO	---NA---	CBPN	0.022	-1.747
GmE100215i22316	---NA---	#N/A	0.008	-1.748
GmE100215i02905	annexin a13	ANXA13	0.009	-1.748
GmE100215i21620	helicase-like transcription factor	HLTF	0.002	-1.749
GmE100215i37971	tyrosinase-related protein 1	TYRP1	0.024	-1.749
GmE100215i30554	nuclear casein kinase and cyclin-dependent kinase substrate 1	NUCKS1	0.004	-1.75
GmE100215i08820	-cyclic-nucleotide 3-phosphodiesterase	CNP	0.014	-1.751
GmE100215i12199	atp synthase mitochondrial f1 complex assembly factor 2	ATPAF2	0.007	-1.753
GmE100215i10317	pseudouridylate synthase 10	PUS10	0	-1.756
GmE100215i03023	unnamed protein product [Tetraodon nigroviridis]	#N/A	0.008	-1.756
GmE100215i18298	c1orf74 homolog	C1orf74	0.012	-1.756
GmE100215i23649	solute carrier family 7 (cationic amino acid y+ system) member 2	SLC7A2	0.011	-1.757
F5A5JTJ01CYWG0	dihydropyrimidinase-like 4	DPYSL4	0.004	-1.758
GmE100215i06596	gtp-binding nuclear protein ran	RAN	0.007	-1.76
GmE100215i08746	thioredoxin	TXN	0.01	-1.762
GmE100215i25067	col6a3 protein	COL6A3	0.003	-1.763
GmE100215i31540	mitochondrial ribosomal protein l40	MRPL40	0.006	-1.765
nilsen.RZEAA_rzeaa0_001627.y1.scf	probable c-	APOBEC2	0.043	-1.765
GmE100215i35582	neuroepithelial cell transforming 1	NET1	0.002	-1.766
FV4EIQI02HF7WA	glycine n-methyltransferase	GNMT	0.019	-1.766
F5A5JTJ01EJ90Q	nucleophosmin [Carassius auratus]	#N/A	0	-1.767
GmE100215i32866	transmembrane protein 111	TMEM111	0.025	-1.767
GmE100215i16661	isoform cra_a	HSPD1	0.003	-1.768
F5A5JTJ01C6Q5E	protocadherin fat 2	FAT1	0.01	-1.768
GmE100215i32420	splicing factor 3a subunit 2	SF3A2	0.001	-1.769
GmE100215i11022	kinesin family member 23	KIF23	0.016	-1.77
GmE100215i30407	small nuclear ribonucleoprotein d1 polypeptide 16kda	SNRPD1	0.003	-1.771
nilsen.RZEAA_rzeaa0_000669.y1.scf	guanine nucleotide binding protein (g protein) alpha transducing activity polypeptide 2	GNAT2	0.024	-1.771
GmE100215i40866	exportin 1 (crm1 yeast)	XPO1	0.007	-1.772
GmE100215i27461	transmembrane emp24 protein transport domain containing 7	TMED7	0.031	-1.772
GmE100215i27065	peroxisome proliferator-activated receptor coactivator-related 1	PPRC1	0.005	-1.776
GmE100215i33475	pleiotropic regulator 1	PLRG1	0.022	-1.776
GmE100215i19716	histone h3 type 2	HIST2H3C	0.008	-1.777
GmE100215i10300	histone deacetylase 1	HDAC1	0.001	-1.779
FCBCL5V01BZEW0	selenophosphate synthetase 1	SEPHS1	0.003	-1.779
GmE100215i11610	transmembrane protein 126a	TMEM126A	0.003	-1.779
GmE100215i08744	thioredoxin	TXN	0.012	-1.779
GmE100215i27460	protein c20orf11 homolog	c20orf11	0.021	-1.78
FCBCL5V01CD2R3	hypothetical protein BRAFLDRAFT_83094 [Branchiostoma floridae]	#N/A	0	-1.782
GmE100215i26744	lamin b receptor	LBR	0.002	-1.783
FCBCL5V01BNKYH	psme3 protein	PSME3	0.001	-1.784
GmE100215i19378	polymerase (dna directed) alpha 2	POLA2	0.002	-1.784
GmE100215i41078	proteasome ( macropain) activator subunit 3 (pa28 gamma ki)	PSME3	0.006	-1.784
canada.sb_gmnbbr_0015l16.pDNRm13r.scf	signal peptidase complex catalytic subunit sec11a	SEC11A	0.033	-1.784
F2Z8C0H01CW33D	alpha-2-macroglobulin-like 1	A2M	0.045	-1.784
GmE100215i17373	cytochrome c-type heme lyase	HCCS	0.001	-1.786
GmE100215i22589	dna-damage-inducible transcript 4	DDIT4	0	-1.789
GmE100215i08734	transferrin receptor 1a	TFRC	0.005	-1.789
GmE100215i38043	v-myb myeloblastosis viral oncogene homolog -like 2	MYBL2	0.001	-1.79
GmE100215i10283	histone h3 type 2	HIST2H3C	0.006	-1.79
GmE100215i33816	transmembrane and coiled-coil domain-containing protein c6orf129 homolog	C6orf129	0.045	-1.791
FCBCL5V01CUW5C	autosomal recessive 1a	CIRH1A	0.008	-1.793
GmE100215i08868	14-3-3 protein beta alpha-2	YWHAB	0.008	-1.793
GmE100215i27739	dna methyltransferase	DNMT3A	0.001	-1.794
GmE100215i20007	39s ribosomal protein mitochondrial precursor	MRPL47	0.003	-1.796
GmE100215i26553	thymidine kinase soluble	TK1	0	-1.797
GmE100215i14388	dna replication licensing factor mcm2	MCM2	0.026	-1.797
FYXZCPA01EHNFG	pseudouridylate synthase 10	PUS10	0.001	-1.798
GmE100215i15274	novel protein	#N/A	0.024	-1.798
GmE100215i18112	histone cluster h2ag-like	H2AFX	0.003	-1.801
GmE100215i09485	h aca ribonucleoprotein complex subunit 3	NOP10	0.007	-1.803
nilsen.COV1043-2006-08-23.ab1	asb12 protein	ASB12	0.011	-1.803
GmE100215i35539	ribonucleoside-diphosphate reductase large subunit	RRM1	0.001	-1.805
canada.sb_gmapht_0016f17.pDNRF2.scf	odorant receptor	OR121-1	0.001	-1.805
GmE100215i06077	beta 2c	TUBB2C	0.003	-1.811
F2Z8C0H01BYJ1G	protein disulfide isomerase family member 3	PDIA3	0.001	-1.812
GmE100215i14264	proliferation-associated protein 2g4	PA2G4	0.005	-1.812
GmE100215i35168	splicing factor 3b subunit 3	SF3B2	0	-1.813
GmE100215i32025	15 kda selenoprotein precursor	42248	0.024	-1.813
GmE100215i16373	myristoylated alanine-rich c-kinase substrate	MARCKS	0.006	-1.814
GmE100215i30564	chromosome 10 open reading frame 119	MCMBP	0.008	-1.815
GmE100215i16102	fk506 binding protein 25kda	FKBP3	0.003	-1.817
F2Z8C0H01CLKZQ	---NA---	DLL1	0.021	-1.819
GmE100215i33278	defender against cell death 1	DAD1	0.003	-1.82
GmE100215i04382	splicing arginine serine-rich 3	SFRS3	0.001	-1.823
GmE100215i20598	interleukin enhancer binding factor 2	ILF2	0.001	-1.826
GmE100215i39141	protein spindly	ZGC:171223	0.002	-1.828
GmE100215i02909	---NA---	#N/A	0.002	-1.829
GmE100215i31715	coiled-coil-helix-coiled-coil-helix domain containing 4	CHCHD4	0.003	-1.829
F20B2PE02IAA5C	PREDICTED: hypothetical protein [Danio rerio]		0	-1.832
GmE100215i14637	collagen alpha-1 chain isoform 2	COL2A1	0.006	-1.838
FYXZCPA01CGR4I	transmembrane protein 177	TMEM177	0.01	-1.84
GmE100215i06074	beta 2c	TUBB2C	0.006	-1.841
GmE100215i29358	sec61 beta subunit	SEC61B	0.007	-1.841
F5A5JTJ01DKO99	neurogenin 3	NEUROG1	0.005	-1.845
GmE100215i03499	choline kinase alpha	CHKA	0.001	-1.847
FV4EIQI02IARS3	uncharacterized protein c2orf42-like isoform 1	C2orf42	0.001	-1.849
GmE100215i08545	signal peptidase complex subunit 1	SPCS1	0.003	-1.85
GmE100215i32528	vaccinia related kinase 1	VRK1	0.001	-1.851
F5A5JTJ01AWVBM	zinc and double phd fingers family 1	DPF1	0.001	-1.852
GmE100215i35150	beta like 1	CTNNBL1	0	-1.853
GmE100215i21959	elongation factor tu gtp binding domain containing 2	EFTUD2	0	-1.853
FV4EIQI02GKK3Q	epiphycan	EPYC	0	-1.853
GmE100215i22169	protocadherin fat 2	FAT1	0.006	-1.853
GmE100215i21299	atpase family aaa domain-containing protein 2-like	ATAD2	0	-1.854
F2Z8C0H01BH14S	lens fiber major intrinsic protein	MIP	0.015	-1.854
GmE100215i31100	atp-dependent rna helicase ddx39	DDX39	0.006	-1.855
GmE100215i22340	116 kda u5 small nuclear ribonucleoprotein component	EFTUD2	0.006	-1.857
GmE100215i08446	poly binding nuclear 1	PABPN1	0.004	-1.858
FCBCL5V01EP1EG	centromere protein i	CENPI	0.001	-1.859
GmE100215i10164	mannose c type 1-like 1	MRC1	0.002	-1.859
GmE100215i41498	dna replication licensing factor mcm4	MCM4	0	-1.861
GmE100215i34658	extra spindle poles-like 1 ( cerevisiae)	ESPL1	0.013	-1.861
GmE100215i33895	gamma-secretase subunit pen-2	PSENEN	0.004	-1.862
GmE100215i23352	dna polymerase alpha catalytic subunit	POLA1	0.001	-1.865
GmE100215i11506	retinoblastoma binding protein 4	RBBP4	0.003	-1.868
GmE100215i41283	cytoskeleton associated protein 5	CKAP5	0	-1.872
GmE100215i05387	zinc fyve domain containing 9	ZFYVE9	0.001	-1.872
GmE100215i20789	peptidylprolyl isomerase b (cyclophilin b)	PPIB	0.005	-1.874
nilsen.CEM5408-2005-10-05.ab1	doublecortin-like kinase 2	DCLK2	0.003	-1.875
GmE100215i14348	ribonucleoside-diphosphate reductase large subunit	RRM1	0.002	-1.878
GmE100215i28376	3-hydroxy-3-methylglutaryl-coenzyme a reductase	HMGCR	0.007	-1.878
GmE100215i24818	rhotekin 2	RTKN2	0.001	-1.88
GmE100215i30806	gtpase activating protein (sh3 domain) binding protein 1	G3BP1	0.029	-1.881
GmE100215i15610	---NA---	#N/A	0.001	-1.882
GmE100215i40996	wd repeat and hmg-box dna binding protein 1	WDHD1	0.007	-1.882
COY131-2008-05-29.ab1	retinol binding protein cellular	RBP1	0.01	-1.882
F2Z8C0H01EUL6H	alpha-2-macroglobulin [Epinephelus coioides]	A2M	0.007	-1.886
GmE100215i29913	histone -like protein	HIST1H1B	0.001	-1.887
GmE100215i32429	protein disulfide isomerase family member 3	PDIA3	0.001	-1.887
GmE100215i39051	mitochondrial import receptor subunit tom40 homolog	TOMM40	0.003	-1.887
F5A5JTJ01C41WK	downstream neighbor of son	DONSON	0	-1.89
GmE100215i39236	hltf protein	HLTF	0.005	-1.891
F2Z8C0H01DCDED	synaptopodin 2-like	SYNPO2L	0.019	-1.892
FCBCL5V01C165Q	---NA---	MYBL2	0.006	-1.893
GmE100215i30539	inositol -1(or 4)-monophosphatase 1	IMPA1	0.004	-1.894
F5A5JTJ01D882L	---NA---	CTNNBL1	0.001	-1.896
FCBCL5V01AEX16	myosin binding protein h	MYBPC2	0.018	-1.897
GmE100215i03371	annexin a6	ANXA6	0.004	-1.899
F5A5JTJ01E3E2A	---NA---	#N/A	0	-1.9
FCBCL5V01BRUBQ	atpase family aaa domain-containing protein 2	ATAD2	0.002	-1.901
olsvik.GML011F14.ab1	ribophorin ii	RPN2	0.004	-1.902
FCBCL5V01ADP1K	creatine mitochondrial 1b	CKMT2	0.009	-1.904
GmE100215i39935	atp-binding cassette sub-family e member 1	ABCE1	0.008	-1.906
GmE100215i09717	proteoglycan 4		0.033	-1.906
GmE100215i40263	deah (asp-glu-ala-his) box polypeptide 35	DHX35	0	-1.907
FCBCL5V01COB4R	creatine mitochondrial 1b	CKMT2	0.009	-1.907
GmE100215i17870	origin recognition subunit 2-like	ORC2	0	-1.91
GmE100215i08283	mannose c type 1	MRC1	0.001	-1.914
GmE100215i20354	growth associated protein 43	GAP43	0.002	-1.917
GmE100215i11864	glycine n-methyltransferase	GNMT	0.021	-1.919
GmE100215i20049	sh3 domain binding glutamic acid-rich protein	SH3BGR	0.001	-1.92
GmE100215i19995	ribophorin ii	RPN2	0.003	-1.923
GmE100215i34691	angiopoietin-related protein 4 precursor	ANGPTL4	0.001	-1.925
GmE100215i05369	type alpha 1	COL5A1	0.029	-1.927
GmE100215i34484	protein mpv17	MPV17	0.004	-1.933
F5A5JTJ01DL6ST	---NA---	#N/A	0.007	-1.933
FCBCL5V01BSARH	calcium voltage- gamma subunit 1	CACNG1	0.042	-1.936
GmE100215i26483	lamin b1	LMNB1	0	-1.937
GmE100215i20800	atp-binding sub-family f member 2	ABCF2	0.008	-1.94
GmE100215i15543	high-mobility group box 2	HMGB2	0.001	-1.944
GmE100215i33861	protein disulfide isomerase family member 4	PDIA4	0.002	-1.947
GmE100215i31313	dolichyl-diphosphooligosaccharide-protein glycosyltransferase	DDOST	0.007	-1.947
GmE100215i18118	barrier-to-autointegration factor	BANF1	0.001	-1.948
GmE100215i12602	beta 2c	TUBB2C	0	-1.952
F5A5JTJ01CP7VF	creatine mitochondrial 2	CKMT2	0.004	-1.958
FCBCL5V01EID3L		COL9A3	0.001	-1.961
GmE100215i06073	beta 2c	TUBB2C	0.005	-1.965
GmE100215i03129	nadh dehydrogenase subunit 2	COX3	0	-1.966
GmE100215i06846	transcription factor sox-11	SOX11	0.001	-1.967
GmE100215ri00142	---NA---	#N/A	0.026	-1.972
GmE100215i23062	replication factor c subunit 2	RFC2	0	-1.974
GmE100215i27119	rrp15-like protein	RRP15	0.005	-1.975
GmE100215i33364	small ubiquitin-related modifier 3 precursor	SUMO3	0.014	-1.975
GmE100215i05622	small nuclear ribonucleoprotein polypeptide a	SNRPA	0.001	-1.977
GmE100215i29990	fatty acid-binding intestinal	FABP2	0.004	-1.977
GmE100215i27342	mcph1 protein	MCPH1	0	-1.979
GmE100215i14254	noelin precursor	OLFM1	0.007	-1.981
GmE100215i33067	glyoxylate reductase hydroxypyruvate reductase	GRHPR	0.003	-1.983
GmE100215i29937	protein regulator of cytokinesis 1	PRC1	0.001	-1.987
GmE100215i12731	endopeptidase type m3	THOP1	0.001	-1.987
GmE100215i35654	nuclear factor (erythroid-derived 2)-like isoform cra_a	NFE2L3	0.006	-1.988
GmE100215i04696	u6 snrna-associated sm-like protein lsm7	LSM7	0.004	-1.994
F5A5JTJ01A29UK	collagen alpha-1 chain	COL11A1	0.004	-1.995
GmE100215i05539	methionine adenosyltransferase alpha	MAT1A	0.003	-1.997
GmE100215i12352	beta	TUBB2C	0.001	-2.001
GmE100215i29510	leucine-rich ppr-motif containing	LRPPRC	0.002	-2.003
GmE100215i15595	leukocyte cell derived chemotaxin 1	LECT1	0.009	-2.004
GmE100215i01680	calreticulin precursor	CALR	0.003	-2.007
GmE100215i18846	---NA---	#N/A	0.027	-2.015
GmE100215i24336	transcription elongation factor 1 homolog	ELOF1	0.001	-2.018
CTH1923-2008-02-22.ab1	novel protein (zgc:113232)		0	-2.02
GmE100215i41399	centromere protein 312kda	CENPE	0.002	-2.02
GmE100215i17428	cellular retinoic acid-binding protein 1	CRABP1	0.002	-2.025
GmE100215i13331	uracil-dna glycosylase	UNG	0.003	-2.027
GmE100215i33180	PREDICTED: hypothetical protein LOC100412486 [Callithrix jacchus]	#N/A	0.004	-2.027
GmE100215ri00127	fetuin b	FETUB	0.009	-2.031
F2Z8C0H01E6SRZ	carbamoyl-phosphate synthase	CPS1	0.002	-2.032
GmE100215i35408	kinetochore associated 1	KNTC1	0.003	-2.033
GmE100215i06530	histone h2a	GNG5	0.002	-2.035
FCBCL5V01C4OKE	kelch-like 23	KLHL23	0.023	-2.035
GmE100215i14911	chromosome 1 open reading frame 151	C1orf151	0.005	-2.042
GmE100215i08384	ribosome binding protein 1 homolog 180kda	RRBP1	0.003	-2.043
GmE100215c22202	transferrin	TF	0.003	-2.045
GmE100215i06078	beta 2c	TUBB2C	0.002	-2.048
GmE100215i32604	solute carrier family 25 (mitochondrial carrier adenine nucleotide translocator) member 6	SLC25A5	0.009	-2.049
GmE100215i34528	centromere protein 350 400ka	CENPF	0.001	-2.05
GmE100215i33601	rpe-retinal g protein-coupled receptor	RGR	0.005	-2.052
GmE100215i21387	hells protein	HELLS	0.004	-2.058
F2Z8C0H01AQ6EW	fetuin b	FETUB	0.007	-2.058
GmE100215i20340	kinesin family member 11	KIF11	0	-2.065
GmE100215i31266	nucleoplasmin-like protein no29	NO29	0.005	-2.065
GmE100215i05618	nucleophosmin 1	NPM1	0.001	-2.066
GmE100215i20220	rna-binding protein 8a	RBM8A	0.003	-2.067
nilsen.RZEAA_rzeaa0_002432.y1.scf	lens intrinsic membrane protein	LIM2	0.019	-2.068
GmE100215i33896	troponin slow skeletal and cardiac muscles	TNNI1	0.023	-2.076
GmE100215i10784	small nuclear ribonucleoprotein e	SNRPE	0.001	-2.077
GmE100215i09738	protein vprbp-like	VPRBP	0.002	-2.078
GmE100215i36352	secreted frizzled-related protein 2	SFRP2	0.015	-2.08
GmE100215i14910	chromosome 1 open reading frame 151	C1orf151	0.006	-2.081
GmE100215i23461	delta-like 1	DLL3	0.002	-2.086
GmE100215i29655	anaphase promoting complex subunit 13	ANAPC13	0.005	-2.088
GmE100215ri00102	hemoglobin alpha chain	HBA1	0.04	-2.088
GmE100215i25560	e2f transcription factor 1	E2F1	0	-2.091
GmE100215i39852	translocase of outer mitochondrial membrane 22 homolog	#N/A	0.003	-2.093
GmE100215i08741	serpina1 protein	SERPINA1	0.038	-2.094
GmE100215i17389	centromere protein i	CENPI	0	-2.097
GmE100215i34447	microtubule-associated rp eb member 1	MAPRE1	0	-2.102
GmE100215i03191	si:ch73- protein	AHSG	0.003	-2.103
F5A5JTJ01CHBSI	---NA---	PKH_041690	0	-2.108
GmE100215i14845	beta 6	TUBB3	0.049	-2.109
GmE100215i22223	malectin precursor	MLEC	0.002	-2.113
GmE100215i04403	fatty acid-binding heart	FABP3	0.005	-2.113
GmE100215i09633	novel protein vertebrate actin binding protein (scraps drosophila)	ANLN	0.002	-2.115
GmE100215i08566	tenascin c	TNC	0.049	-2.117
GmE100215i17577	kinesin family member 15	KIF15	0.046	-2.12
FCBCL5V01C5Y5J	myosin binding protein h	MYBPC1	0.002	-2.123
GmE100215i31959	78 kda glucose-regulated protein precursor	HSPA5	0.004	-2.134
GmE100215i39229	m-phase phosphoprotein 1	KIF20B	0.005	-2.134
FYXZCPA01BJQLY	calcium voltage- gamma subunit 6	CACNG6	0.006	-2.139
GmE100215i13807	serpina1 protein	SERPINA1	0.006	-2.139
GmE100215i07701	urate oxidase	UOX	0	-2.141
GmE100215i17534	isocitrate dehydrogenase 3 (nad+) alpha	IDH3B	0.003	-2.144
GmE100215i34348	family with sequence similarity member a	FAM136A	0.002	-2.146
GmE100215i24580	mitochondrial ribosomal protein l54	MRPL54	0.001	-2.147
GmE100215i32146	beta 2c	TUBB2C	0.001	-2.15
GmE100215i18726	zinc cchc domain containing 24	ZCCHC24	0.047	-2.153
FCBCL5V01AJAQ4	p90 autoantigen	KIAA1524	0	-2.155
GmE100215i05763	type ii cytoskeletal 8	KRT4	0.025	-2.156
GmE100215i08524	cobw domain containing protein	CBWD1	0.042	-2.162
GmE100215i24696	nicotinamide riboside kinase 2	ITGB1BP3	0	-2.163
GmE100215i29726	isocitrate dehydrogenase	IDH1	0.001	-2.164
GmE100215i40160	selenophosphate synthetase 1	SEPHS1	0.001	-2.165
GmE100215i40941	alpha actin	ACTA1	0.016	-2.167
GmE100215i12603	beta 2c	TUBB2C	0.003	-2.173
GmE100215i32764	novel protein		0.001	-2.176
F5A5JTJ01AO9HB	---NA---	#N/A	0	-2.18
F2Z8C0H01CYEC0	diaphanous homolog 3	DIAPH3	0	-2.184
GmE100215i29336	peptidyl-prolyl cis-trans isomerase e	PPIE	0.006	-2.19
FCBCL5V01DY5MV	odorant receptor	OR51L1	0.038	-2.21
GmE100215i20088	subfamily member 5	DNAJC5G	0.043	-2.211
GmE100215ri00195	transferrin	TF	0.013	-2.213
GmE100215i25810	antigen identified by monoclonal antibody ki-67	MKI67IP	0.001	-2.216
F5A5JTJ01CHSB7	type alpha 1	COL11A1	0.002	-2.216
F2Z8C0H01CLU9B	---NA---	INTS6	0.034	-2.218
F2Z8C0H01C57B6	ubiquitin-like modifier-activating enzyme 6	UBA6	0.038	-2.218
GmE100215ri00164	serpina1 protein	SERPINA1	0.016	-2.22
FCBCL5V01DIHIR	histone-lysine n-methyltransferase ezh2	EZH2	0	-2.221
GmE100215i37716	eh domain-containing protein 3	EHD3	0	-2.223
GmE100215i27639	-like protein 2	BOLA2	0.002	-2.225
GmE100215i29737	transmembrane protein 14c	TMEM14C	0.013	-2.228
GmE100215i39786	epithelial cell transforming sequence 2 oncogene	ECT2	0.001	-2.229
FCBCL5V01ENOP1	cytoskeleton associated protein 5	CKAP5	0.034	-2.231
GmE100215i35428	alpha 1	LAMA1	0.041	-2.234
GmE100215i09872	granulocyte colony-stimulating factor receptor	CSF3R	0.049	-2.237
GmE100215i26186	centromere protein i	CENPI	0	-2.241
GmE100215i27615	nuclear transport factor 2	NUTF2	0.001	-2.241
GmE100215i26485	protein-o-mannosyltransferase 1	POMT1	0.034	-2.241
GmE100215i28605	mitochondrial carnitine acylcarnitine carrier protein	SLC25A20	0.011	-2.243
olsvik.ZNGAA_3971.abd	abnormal spindle-like	ASPM	0.001	-2.245
FCBCL5V01D9156	transmembrane 6 superfamily member 2	TM6SF1	0.01	-2.246
GmE100215i24354	-like 2 ( coli)	RUVBL2	0	-2.254
GmE100215i06183	---NA---	#N/A	0.001	-2.258
GmE100215i05540	methionine adenosyltransferase alpha	MAT1A	0.007	-2.259
GmE100215i24501	chromosome 2 open reading frame 7	LOC645571	0.037	-2.259
GmE100215i29334	xtp3-transactivated gene a protein homolog	ERLEC1	0.001	-2.263
GmE100215i23599	angiopoietin-like 2	ANGPTL2	0.03	-2.263
GmE100215i22378	dna cross-link repair 1b (pso2 cerevisiae)	ZGC:154089	0.035	-2.264
GmE100215i01684	calreticulin precursor	CALR	0.001	-2.268
FV4EIQI02G71LE	microtubule associated calponin and lim domain containing 2 isoform cra_a	MICAL2	0.033	-2.29
GmE100215i28817	fascin homolog actin-bundling protein (strongylocentrotus purpuratus)	FSCN1	0	-2.291
GmE100215i08722	fructose- -bisphosphatase 1	FBP1	0.014	-2.293
GmE100215i28664	ornithine decarboxylase	ODC1	0.004	-2.294
GmE100215i11601	stem-loop binding protein	SLBP	0	-2.296
GmE100215ri00159	si:ch73- protein	AHSG	0.005	-2.302
F5A5JTJ01CC5OU	dna polymerase alpha catalytic subunit	POLA1	0.001	-2.304
GmE100215ri00194	transferrin	TF	0.007	-2.312
GmE100215i05316	c-1-tetrahydrofolate cytoplasmic	MTHFD1	0.037	-2.313
GmE100215i09778	---NA---	#N/A	0.039	-2.313
GmE100215i17308	dna polymerase delta catalytic subunit	POLD1	0.001	-2.316
canada.sb_gmnblits_0009k14.pDNRm13r.scf	retinol binding protein cellular	RBP1	0.001	-2.319
F5A5JTJ01CY27O	timeless interacting protein	TIPIN	0.033	-2.321
F2Z8C0H01BFK5P	dimethylglycine dehydrogenase	DMGDH	0.001	-2.328
FV4EIQI02GRW0S	dna polymerase delta catalytic subunit	POLD1	0.001	-2.334
GmE100215i25580	ribosomal rna processing 12 homolog ( cerevisiae)	RRP12	0.026	-2.337
GmE100215i14636	col2a1 protein	COL2A1	0.007	-2.339
FCBCL5V01DE769	col2a1a protein	COL2A1	0.003	-2.341
GmE100215i11666	thyroid hormone receptor interactor 13	TRIP13	0	-2.342
F5A5JTJ01CA3PC	chl1 potential helicase	CHL1	0.002	-2.354
GmE100215i15163	mago-nashi proliferation-associated	MAGOH	0.003	-2.358
GmE100215ri00123	cold-inducible rna-binding protein	CIRBP	0	-2.363
GmE100215i31812	dna polymerase epsilon subunit 2	POLE2	0	-2.376
GmE100215i16526	dna methyltransferase	DNMT3A	0.002	-2.376
GmE100215i24019	col2a1a protein	COL2A1	0.003	-2.379
GmE100215i33560	mitochondrial ribosomal protein l34	MRPL34	0.041	-2.38
FCBCL5V01BAKSS	calcium voltage- gamma subunit 1	CACNG1	0.031	-2.381
GmE100215i25386	il-16 precursor	IL16	0.04	-2.382
GmE100215i33714	integral membrane protein 1	ITM1	0.001	-2.389
GmE100215i08931	novel protein hairy-related ( )	HES5	0.027	-2.389
GmE100215i24995	c4orf27 homolog	C4orf27	0	-2.392
GmE100215i29453	chromatin assembly factor 1 subunit b	CHAF1B	0.003	-2.392
GmE100215i24830	liver basic fatty acid binding protein	FABP1	0.022	-2.396
GmE100215i14943	---NA---	FETUB	0.012	-2.399
GmE100215i07330	nuclear nucleic acid-binding protein c1d	C1D	0.023	-2.4
GmE100215i16867	set translocation (myeloid leukemia-associated)	SET	0	-2.408
GmE100215i08313	acyl- synthetase long-chain family member 6	ACSL6	0.021	-2.408
GmE100215i11611	transmembrane protein 126a	TMEM126A	0.025	-2.413
F2Z8C0H01ECB10	---NA---	#N/A	0.026	-2.423
GmE100215i31465	protein zwilch homolog	ZWILCH	0.001	-2.424
GmE100215i16729	emopamil binding protein (sterol isomerase)	EBP	0	-2.425
GmE100215i06532	histone cluster h2ag-like	GNG5	0.002	-2.427
nilsen.RZEAA_rzeaa0_006405.y1.scf	unnamed protein product [Tetraodon nigroviridis]	WU:FC46H12	0.004	-2.428
GmE100215i17084	coiled-coil domain containing 99	CCDC99	0	-2.429
GmE100215i14862	collagen type i alpha 1	COL1A1	0.004	-2.433
GmE100215i37866	histone cluster h2ag-like	GNG5	0.001	-2.434
GmE100215i32672	retinol dehydrogenase 5	RDH5	0.004	-2.434
FV4EIQI02JHON3	diaphanous homolog 3	DIAPH3	0	-2.436
GmE100215i24576	polypeptide 1	PRIM1	0.001	-2.436
GmE100215i02507	neural cell adhesion molecule l1	L1CAM	0.031	-2.443
GmE100215i11588	dna polymerase alpha catalytic subunit	POLA1	0	-2.445
GmE100215i09744	transferrin	TF	0.02	-2.445
FCBCL5V01DZE0O	microtubule-associated serine threonine-protein kinase-like	MASTL	0.036	-2.447
GmE100215i07367	protein kinase c substrate 80k-h	PRKCSH	0.021	-2.456
GmE100215i14997	small nuclear ribonucleoprotein sm d2	SNRPD2	0.001	-2.459
GmE100215i36109		ASPM	0.002	-2.46
F5A5JTJ01BIX39	h2a histone member v	H2AFZ	0.007	-2.469
GmE100215i04563	ran-specific gtpase-activating protein	RANBP1	0.001	-2.486
GmE100215i27513	subfamily member 11	DNAJB11	0	-2.493
GmE100215i11460	histone		0.002	-2.498
GmE100215i35528	---NA---	WU:FB54E10	0.006	-2.5
GmE100215i13446	glycine dehydrogenase	GLDC	0.008	-2.5
GmE100215i27316	dna-directed rna polymerases and iii subunit rpabc3	POLR2H	0.017	-2.506
GmE100215i05125	complement component q subcomponent binding protein	C1QBP	0.001	-2.51
GmE100215i31208	calreticulin	CALR	0.001	-2.526
GmE100215i08293	glutamate-cysteine modifier subunit	GCLM	0.018	-2.531
GmE100215i08818	---NA---	TF	0.027	-2.536
GmE100215i38237	armadillo repeat containing 1	ARMC1	0.019	-2.54
GmE100215i05127	complement component q subcomponent binding protein	C1QBP	0.001	-2.541
FCBCL5V01DJ53A	loc553405 protein	POLE	0	-2.552
GmE100215i10617	---NA---	ITGBL1	0.003	-2.562
GmE100215i30863	multiple banded antigen	RPGR	0	-2.565
GmE100215i05046	lysyl-trna synthetase	KARS	0.027	-2.567
GmE100215i05355	cancer susceptibility candidate 5	CASC5	0	-2.57
GmE100215i19447	dna topoisomerase 2-alpha	TOP2	0	-2.58
F5A5JTJ01B1CEJ	homeobox protein dbx1	DBX1	0.017	-2.584
GmE100215i34988	cyclin d1	CCND1	0.001	-2.594
GmE100215i20870	sry-box containing gene 11a	SOX11	0.007	-2.595
GmE100215i22102	novel protein vertebrate cell division cycle 7 homolog ( cerevisiae) ( zgc:101602)	CDC7	0.001	-2.598
GmE100215i29090	acidic coiled-coil containing protein 3	TACC3	0.001	-2.602
GmE100215i14814	u6 snrna-associated sm-like protein lsm6	LSM6	0.021	-2.603
GmE100215i30045	kinesin family member 15	KIF15	0.012	-2.614
GmE100215i32281	acyl- synthetase long-chain family member 6	ACSL6	0.017	-2.617
GmE100215i17196	inner centromere protein	INCENP	0.001	-2.62
GmE100215i33914	serine threonine-protein kinase 6	STK6	0	-2.626
GmE100215i38439	germ cell associated 2	GSG2	0.017	-2.627
GmE100215i17666	actin-like 6a	ACTL6A	0.022	-2.628
GmE100215i11459	histone cluster h3c2-like	HIST2H3C	0.001	-2.633
GmE100215i27049	cell division cycle associated 3	CDCA3	0.012	-2.634
F2Z8C0H01D4SO8	polymerase (dna directed) theta	POLQ	0.019	-2.639
GmE100215i33132	polypeptide 1	PRIM1	0.003	-2.643
GmE100215i22296	---NA---	0	0.016	-2.654
GmE100215i29585	wolf-hirschhorn syndrome candidate 1	WHSC1	0.015	-2.659
GmE100215i30917	chromosome 14 open reading frame isoform cra_a	HAUS4	0.03	-2.665
GmE100215i32391	glutamic pyruvate transaminase (alanine aminotransferase) 2	GPT2	0.026	-2.67
GmE100215i25673	PREDICTED: FAM64A-like [Danio rerio]	FAM64A	0.001	-2.671
GmE100215i38178	inosine triphosphate pyrophosphatase	ITPA	0.012	-2.689
GmE100215i21860	---NA---	0	0.002	-2.69
GmE100215i37467	replication factor c subunit 3	RFC3	0.011	-2.692
GmE100215i02677	14 kda apolipoprotein	APOA2	0.032	-2.694
GmE100215i23826	asp (abnormal spindle)- microcephaly associated	ASPM	0.001	-2.698
GmE100215i28273	kiaa0841 protein	HAUS5	0.02	-2.725
GmE100215i20565	embryonic alpha-type globin	HBZ	0.007	-2.747
GmE100215i37067	pe repeat family protein	AFUA_4G13630	0	-2.75
GmE100215i14924	10 kda heat shock mitochondrial	HSPE1	0.024	-2.756
GmE100215i08756	arginine- mutated in early stage tumors	MANF	0.013	-2.758
GmE100215i15232	chromobox protein homolog 3	CBX3	0.014	-2.776
GmE100215i29343	pcna-associated factor	KIAA0101	0.012	-2.791
FYXZCPA01ARV00	exonuclease 1	EXO1	0.011	-2.8
GmE100215i02676	14 kda apolipoprotein	APOA2	0.023	-2.802
GmE100215i05129	complement component q subcomponent binding protein	C1QBP	0.001	-2.806
F2Z8C0H01C0O9Y	wu:fc30c07 isoform 2	EME1	0.012	-2.816
GmE100215i15520	coiled-coil domain containing 25	CCDC25	0.018	-2.829
GmE100215i31050	thap domain containing 4	THAP4	0.01	-2.841
GmE100215i36279	topbp1-interacting checkpoint and replication regulator-like	C15orf42	0.01	-2.844
GmE100215i21609	kinetochore-associated protein knl-2 homolog	C79407	0.011	-2.851
GmE100215i39945	scl tal1 interrupting locus	STIL	0.013	-2.851
GmE100215i15917	dna replication licensing factor mcm6	MCM6	0.001	-2.854
GmE100215i31460	fatty acyl- hydrolase medium chain	CES2	0.001	-2.854
GmE100215i14880	translocase of inner mitochondrial membrane 10 homolog	TIMM10	0	-2.858
GmE100215i41534	dna ligase 1	LIG1	0	-2.876
GmE100215i14998	small nuclear ribonucleoprotein sm d2	SNRPD2	0.001	-2.887
GmE100215i27919	transthyretin precursor	TTR	0.025	-2.889
GmE100215i36397	actin binding protein (scraps drosophila)	ANLN	0.001	-2.901
GmE100215i26659	adenylate cyclase	SLC25A11	0.011	-2.909
GmE100215i16679	cytochrome family subfamily polypeptide 1	CYP26A1	0.015	-2.935
GmE100215i20033	e2f transcription factor 3	E2F3	0.001	-2.938
F5A5JTJ01CDELS	---NA---	#N/A	0.013	-2.941
GmE100215i27959	fatty acid-binding brain	FABP7	0.002	-2.95
GmE100215i11602	stem-loop binding protein	SLBP	0	-2.962
GmE100215i33246	hairy and enhancer of split 6	HES6	0	-2.977
GmE100215i33162	ttk protein kinase	TTK	0.01	-2.994
GmE100215i26569	cyclin b2	CCNB2	0.001	-3.068
GmE100215i40100	non-smc condensin ii subunit d3	NCAPD3	0.002	-3.072
GmE100215i27437	small nuclear ribonucleoprotein sm d3	SNRPD3	0.011	-3.087
GmE100215i15584	retinaldehyde binding protein 1b	RLBP1	0.025	-3.119
GmE100215i08728	3-hydroxy-3-methylglutaryl-coenzyme a synthase 1	HMGCS1	0.008	-3.12
GmE100215i32632	prostaglandin reductase 1	PTGR1	0.004	-3.133
GmE100215i06764	ubiquitin- containing phd and ring finger 1	UHRF1	0	-3.136
GmE100215i20499	14 kda apolipoprotein	APOA2	0.007	-3.138
GmE100215i11034	cellular retinoic acid binding protein 2	CRABP2	0.002	-3.153
GmE100215i29854	ubiquitin- containing phd and ring finger 1	UHRF1	0.004	-3.186
GmE100215i07428	histone	H2AFZ	0	-3.195
GmE100215i38692	kinesin family member 23	KIF23	0.001	-3.195
GmE100215i27869	up-regulated during skeletal muscle growth protein 5-like	USMG5	0.005	-3.197
GmE100215i29441	pre-mrna-processing factor 19	PRP19	0.003	-3.217
F2Z8C0H01CW1ID	kinetochore associated 1	KNTC1	0.002	-3.231
GmE100215i35964	smc4 protein	SMC4	0.002	-3.234
GmE100215i11363	shugoshin-like 1	SGOL1	0.004	-3.271
GmE100215i28418	calpain 13	CAPN13	0.041	-3.376
GmE100215i23030	viral a-type inclusion protein repeat containing protein		0	-3.406
GmE100215i20948	kinesin family member 23	KIF23	0.002	-3.427
GmE100215i26183	heterogeneous nuclear ribonucleoprotein h2	HNRNPH1	0.004	-3.464
GmE100215i22288	membrane protein	#N/A	0	-3.469
GmE100215i16757	ribonucleoside-diphosphate reductase large subunit	RRM1	0.006	-3.473
GmE100215i27064	nusap1 protein	NUSAP1	0.006	-3.495
GmE100215i07364	mitochondrial import receptor subunit tom34	SPAG1	0.003	-3.724
GmE100215i39259	small nuclear ribonucleoprotein f	SNRPF	0.006	-3.763
GmE100215i30105	kinesin family member 23	KIF23	0.003	-3.863
GmE100215i34064	betaine--homocysteine s-methyltransferase 1	BHMT	0.005	-3.881
GmE100215i18039	---NA---	CDC25A	0.004	-3.887
GmE100215i19560	polo-like kinase 1	PLK1	0.004	-4.039
GmE100215i31765	cytochrome family subfamily polypeptide 1	CYP51	0.007	-4.048
GmE100215i23549	kinesin family member 11	KIF11	0.015	-4.082
GmE100215i20258	plasma retinol-binding protein 1	RBP1	0.022	-4.136
GmE100215i23045	nuclear mitotic apparatus protein 1	NUMA1	0.001	-4.189
GmE100215i16996	aurora kinase b	AURKB	0.002	-4.393
FYXZCPA01BGB0V	brucei -specific protein		0	-4.665
GmE100215i32787	---NA---	MELK	0.002	-4.694
GmE100215i01685	chromosome 6 open reading frame 58	C6orf58	0.001	-4.771
GmE100215i38393	dna replication licensing factor mcm6	MCM6	0.001	-4.81
GmE100215i32296	four and a half lim domains 2	FHL2	0.006	-4.96
GmE100215i32093	glycine amidinotransferase (l-arginine:glycine amidinotransferase)	GATM	0.008	-5.263
GmE100215i32135	pmel17 protein	PMEL	0.001	-5.913
GmE100215i30794	histone cluster h1b-like	HIST1H1D	0.006	-6.115
GmE100215i32398	pmel17 protein	PMEL	0.001	-7.285
GmE100215i15806	nhp2-like protein 1	NHP2L1	0.001	-7.349
GmE100215i01682	chromosome 6 open reading frame 58	C6orf58	0	-8.627
GmE100215i01687	chromosome 6 open reading frame 58	C6orf58	0	-8.695
GmE100215i27905	warm temperature acclimation-related 65 kda protein	HPX	0	-11.446
GmE100215i27789	cell division cycle associated 7	CDCA7	0	-13.409

## Sheet: MDM
Sequence ID	Sequence description	Genes names	P-value	Fold change
GmE100215i05937	cytochrome P4501A [Platichthys flesus]	CYP1A1	0	10.085
F5A5JTJ01BRRYN	cytochrome P450 1B1	CYP1B1	0.001	5.958
FYXZCPA01AG3OX	Aryl hydrocarbon receptor repressor [Microgadus tomcod]	AHRR	0	3.481
F5A5JTJ01ASLIJ	PREDICTED: similar to ankyrin repeat and BTB (POZ) domain containing 1 [Danio rerio]	ABTB1	0.041	2.330
CGG180-2008-10-28.ab1	Zgc:162905 protein [Danio rerio]	FOXQ1	0.045	2.252
FYXZCPA01DVJ2K	retinol saturase-like [Danio rerio]	RETSAT	0.001	2.089
GmE100215i08514	RecName: Full=Trypsin-10; AltName: Full=Trypsin X; Flags: Precursor	PRSS2	0.037	2.044
FCBCL5V01ETR04	matrilin 2 [Bos taurus]	MATN2	0.008	2.005
F5A5JTJ01EIMHF	notum 3 [Danio rerio]	NOTUM	0.001	1.975
canada.sb_gmapov_0020a13.pDNRF2.scf	PREDICTED: similar to RING finger protein 215 [Danio rerio]	RNF215	0.039	1.968
F5A5JTJ01C3X9D	cytochrome P4501B2 [Cyprinus carpio]	CYP1B1	0.01	1.925
GmE100215i21871	hypothetical protein LOC100136865 [Danio rerio]	ABCB4	0.008	1.909
F2Z8C0H01CDEIU	Aryl hydrocarbon receptor repressor [Microgadus tomcod]	AHRR	0.002	1.903
GmE100215i13047	Rhesus-associated glycoprotein [Gasterosteus aculeatus]	RHAG	0.025	1.879
GmE100215i33197	xin actin-binding repeat containing 1 [Danio rerio]	XIRP1	0.035	1.867
F5A5JTJ01CDSQC	heat shock protein hsp90 beta [Salmo salar]	HSP90AA1	0.025	1.853
GmE100215i41145	PREDICTED: similar to Solute carrier family 12, member 1 (Bumetanide-sensitive sodium-(potassium)-chloride cotransporter 2) (Kidney-specific Na-K-Cl symporter) isoform 6 [Canis familiaris]	SLC12A1	0.003	1.847
GmE100215i26334	Nuclear protein 1 [Salmo salar]	NUPR1	0.026	1.838
F5A5JTJ01A598E	cytochrome P4501B [Anguilla japonica]	CYP1B1	0.012	1.823
GmE100215c34634	PREDICTED: similar to zonadhesin [Danio rerio]	ZAN	0.007	1.813
GmE100215i25636	PREDICTED: hypothetical protein [Hydra magnipapillata]		0.024	1.804
GmE100215i08410	Nuclear protein 1 [Esox lucius]	NUPR1	0.034	1.801
FCBCL5V01BZSVZ	PREDICTED: wu:fc38b05 [Danio rerio]		0.016	1.800
GmE100215i26969	K18, simple type I keratin [Oncorhynchus mykiss]	KRT18	0.019	1.799
GmE100215i38653	arginase 2 [Danio rerio]	ARG2	0.007	1.790
GmE100215i10736		#N/A	0	1.780
F2Z8C0H01A3VMI	hypothetical protein [Monosiga brevicollis MX1]		0.005	1.778
GmE100215i30426	Arginase II [Fundulus heteroclitus]	ARG2	0.01	1.755
F5A5JTJ01B3YF8	hypothetical protein BF3850 [Bacteroides fragilis YCH46]	BF3850	0.01	1.735
GmE100215i32596	proto-oncogene protein c-Fos [Dicentrarchus labrax]	FOS	0.005	1.734
GmE100215i22549	PREDICTED: similar to Mucin-13 precursor (Down-regulated in colon cancer 1) [Canis familiaris]	MUC13	0.02	1.730
F2Z8C0H01D67IP	fra1 protein [Takifugu rubripes]	FOSL1	0.018	1.722
F5A5JTJ01CQJA6	PREDICTED: similar to C34G6.1 [Danio rerio]	HEATR7A	0.009	1.698
GmE100215i14770	Serum amyloid P-component precursor [Anoplopoma fimbria]	CRP	0.021	1.697
FCBCL5V01CGG0O	PREDICTED: similar to Uncharacterized protein C10orf71 [Danio rerio]		0.031	1.685
GmE100215i15253			0.013	1.658
GmE100215i11626	forkhead box P1b [Ctenopharyngodon idella]	FOXP1	0.018	1.642
GmE100215i04581	Calcium-binding and coiled-coil domain-containing protein 2 [Salmo salar]	CALCOCO2	0.021	1.642
GmE100215i07334	Zinc finger CCCH type antiviral protein 1 [Esox lucius]	ZC3HAV1	0.007	1.638
GmE100215i00919	novel protein similar to vertebrate CREB binding protein (Rubinstein-Taybi syndrome) (CREBBP) [Danio rerio]	CREBBP	0.021	1.637
GmE100215i38018	PREDICTED: similar to zonadhesin [Danio rerio]	ZAN	0.006	1.615
GmE100215i28261	PREDICTED: hypothetical protein [Danio rerio]		0.022	1.615
GmE100215i16599	PREDICTED: similar to leucine rich repeat containing 2 [Danio rerio]	LRRC2	0.021	1.610
canada.sb_gmapov_0021d16.pDNRm13r.scf	Smad8C [Xenopus laevis]	SMAD8C	0.022	1.608
FV4EIQI02HH9S2	insulin-like growth factor binding protein-1 [Danio rerio]	IGFBP1	0.041	1.606
canada.sb_gmnbmu_0012a14.pDNRm13r.scf	hypothetical protein [Entamoeba histolytica HM-1:IMSS]		0.013	1.601
GmE100215i07544	Tumor protein p53-inducible nuclear protein 2 [Salmo salar]	TP53INP1	0.021	1.601
FCBCL5V01BW05S	fra1 protein [Takifugu rubripes]	FOSL1	0.027	1.591
GmE100215i05061	predicted protein [Micromonas sp. RCC299]		0.023	1.589
GmE100215i33977	eukaryotic translation initiation factor 4E binding protein 1 [Salmo salar]	EIF4EBP1	0.013	1.583
GmE100215i27884	zonadhesin-like [Salmo salar]	FCGBP	0.009	1.580
FCBCL5V01BJLC4	novel protein similar to human and mouse cyclin M4 (CNNM4) [Danio rerio]	CNNM4	0.004	1.578
FYXZCPA01AK7OQ	gastric mucin [Sus scrofa domestica]	MUC5B	0.019	1.574
FV4EIQI02JHSMW	keratin type IIs [Acipenser baerii]	KRT8	0.032	1.573
GmE100215i37641	PREDICTED: similar to Poly [ADP-ribose] polymerase-4 (PARP-4) (Vault poly(ADP-ribose) polymerase) (VPARP) (193-kDa vault protein) (PARP-related/IalphaI-related H5/proline-rich) (PH5P) [Danio rerio]	PARP4	0.042	1.571
FCBCL5V01B25XE	PREDICTED: ankyrin repeat and BTB (POZ) domain containing 1 [Taeniopygia guttata]	ABTB1	0.012	1.568
F5A5JTJ01C1QQL	PREDICTED: similar to forkhead protein AFXH [Danio rerio]	FOXO4	0.01	1.564
F5A5JTJ01B2MRH	mitochondrial uncoupling protein 1 [Sminthopsis crassicaudata]	UCP1	0.043	1.564
FCBCL5V01AH4YP	PREDICTED: similar to MSTP055, partial [Gallus gallus]	DCAF6	0.039	1.562
GmE100215i38296	unnamed protein product [Tetraodon nigroviridis]		0.039	1.559
GmE100215i08669	Myelin protein zero-like protein 2 [Salmo salar]	MPZL2	0.043	1.558
F5A5JTJ01AI4Y5	PREDICTED: similar to adlican [Danio rerio]	MXRA5	0.017	1.555
GmE100215i38102	novel protein similar to mucosa associated lymphoid tissue lymphoma translocation gene 1 (malt1) [Danio rerio]	MALT1	0.045	1.554
GmE100215i27834	hypothetical protein LOC556012 [Danio rerio]	PCMTD2	0.033	1.553
olsvik.rznsaa0_000895.y1.scf	sortilin 1b [Danio rerio]	SORT1	0.003	1.552
GmE100215i39418			0.011	1.542
FCBCL5V01D16W5	Ubiquitin-conjugating enzyme E2 variant 3 [Salmo salar]	UEVLD	0.024	1.541
GmE100215i25470	novel protein similar to glutaminase (gls) [Danio rerio]	GLS2	0.049	1.535
F5A5JTJ01CCYHV	RNA-binding motif, single-stranded-interacting protein 1 [Osmerus mordax]	RBMS1	0.013	1.534
GmE100215i17836	zinc and ring finger 2 [Danio rerio]	ZNRF2	0.042	1.533
F2Z8C0H01BXO0J	PREDICTED: similar to RIKEN cDNA 9130221D24 [Danio rerio]	#N/A	0.003	1.531
GmE100215i06116	tuftelin 1 [Danio rerio]	TUFT1	0.016	1.528
F2Z8C0H01EUNT0	novel protein similar to mucosa associated lymphoid tissue lymphoma translocation gene 1 (malt1) [Danio rerio]	MALT1	0.03	1.528
GmE100215i07102	CD3 gamma/delta [Takifugu rubripes]	CD3G	0.046	1.528
GmE100215i30234	PREDICTED: similar to WH2 domain-containing protein 1 [Danio rerio]	JMY	0.015	1.526
GmE100215i09183	Cel.2 protein [Danio rerio]	CEL	0.026	1.521
F5A5JTJ01DYVK8	PREDICTED: LON peptidase N-terminal domain and ring finger 3 [Taeniopygia guttata]	LONRF2	0.01	1.519
GmE100215i00921	CREB-binding protein [Danio rerio]	CREBBP	0.006	1.517
GmE100215i23413		#N/A	0.004	1.516
F5A5JTJ01ELE94	PREDICTED: similar to ankyrin 2 [Danio rerio]	ANK2	0.022	1.515
GmE100215i01526	MHC class I antigene [Salmo salar]	MHC1ZE	0.032	1.513
FCBCL5V01D6F1T	TPA: predicted NADPH oxidase organizer 1 [Danio rerio]	NOXO1	0.027	1.511
GmE100215i26286	zinc finger, AN1-type domain 2A [Danio rerio]	ZFAND2A	0.021	1.510
F5A5JTJ01CDRY3	U1 [Human herpesvirus 6B]		0.005	1.509
FCBCL5V01AXIIT	PREDICTED: cardiomyopathy associated 3 [Gallus gallus]	XIRP1	0.034	1.505
F2Z8C0H01C4TN8	PREDICTED: similar to Transcription factor EB [Danio rerio]	MITF	0.009	1.503
GmE100215i06704	Membrane-spanning 4-domains subfamily A member 15 [Salmo salar]	MS4A15	0.028	1.503
FCBCL5V01DT50I	SHC (Src homology 2 domain containing) family, member 4 [Homo sapiens]	SHC4	0.03	-1.506
GmE100215i09633	actin-binding protein anillin [Danio rerio]	ANLN	0.018	-1.511
FCBCL5V01DE51H	PREDICTED: similar to Protein G7c [Danio rerio]	C6orf27	0.007	-1.512
GmE100215i11460	hypothetical protein NEMVEDRAFT_v1g148952 [Nematostella vectensis]	HIST2H3C	0.012	-1.516
GmE100215i35539	Ribonucleoside-diphosphate reductase large subunit [Salmo salar]	RRM1	0.007	-1.524
F5A5JTJ01DUKJ3	PREDICTED: similar to cadherin-8 [Ornithorhynchus anatinus]	CDH8	0.033	-1.533
FCBCL5V01DLDT0	PREDICTED: integrator complex subunit 1 [Danio rerio]	INTS1	0.023	-1.535
GmE100215i30428	Actin-related protein 6 [Oncorhynchus mykiss]	ACTR6	0.002	-1.536
F2Z8C0H01BP69A	hypothetical protein LOC553658 [Danio rerio]	C6H10ORF26	0.014	-1.551
F5A5JTJ01BJYRF	PREDICTED: similar to Expressed sequence AI847670 [Monodelphis domestica]		0.002	-1.552
GmE100215i40773	PREDICTED: hypothetical protein LOC325488 [Danio rerio]	MAP3K4	0.005	-1.552
GmE100215i40220	solute carrier organic anion transporter family, member 3A1 [Danio rerio]	SLCO3A1	0.046	-1.559
F5A5JTJ01CEJ2Q	similar to FLJ46154 protein (predicted) [Rattus norvegicus]	DCDC5	0.037	-1.562
F5A5JTJ01EE0YU	PREDICTED: similar to Protein phosphatase 1, regulatory subunit 9B [Danio rerio]	PPP1R9	0.003	-1.586
FCBCL5V01ENOP1	cytoskeleton associated protein 5 [Danio rerio]	CKAP5	0.019	-1.592
F2Z8C0H01CY2QD	acyl-CoA synthetase long-chain family member 1 [Danio rerio]	ACSL1	0.049	-1.597
FCBCL5V01CHLZW	si:ch211-117m20.9 [Danio rerio]	CYB5D2	0.019	-1.599
GmE100215i15062	unnamed protein product [Tetraodon nigroviridis]	MID1IP1	0.017	-1.657
GmE100215i41519	PREDICTED: similar to pleckstrin homology-like domain, family B, member 3, partial [Danio rerio]	PHLDB3	0.019	-1.734
GmE100215i08722	fructose-1,6-bisphosphatase 1a [Danio rerio]	FBP1	0.042	-1.815
GmE100215i32367	Ras association domain-containing protein 6 [Anoplopoma fimbria]	RASSF6	0.033	-1.893
F5A5JTJ01DUIH8	novel protein similar to vertebrate valyl-tRNA synthetase 2-like (VARS2L) [Danio rerio]	VARS2	0.048	-2.184
canada.sb_gmapov_0018b18.pDNRF2.scf	PREDICTED: similar to oxoglutarate dehydrogenase-like [Danio rerio]	OGDH	0.049	-2.22
GmE100215i33695	Vitamin K epoxide reductase complex subunit 1-like protein 1 [Anoplopoma fimbria]	VKORC1L1	0.033	-2.272
GmE100215i10699	transcobalamin 1 [Danio rerio]	TCN2	0.046	-2.272
GmE100215i30799	PREDICTED: similar to colonic and hepatic tumor over-expressed protein isoform 2 [Monodelphis domestica]	CKAP5	0.027	-2.301
F5A5JTJ01EGML5	RPGR 1-19 isoform [Xenopus (Silurana) tropicalis]	RPGR	0.02	-2.453
GmE100215i08049	zinc finger protein 207 [Danio rerio]	ZNF207	0.042	-3.283
FCBCL5V01AC1N6	unnamed protein product [Tetraodon nigroviridis]	MTNR1A	0.043	-3.314
F5A5JTJ01E2Z8G	PREDICTED: similar to astrotactin 2 isoform c [Macaca mulatta]	ASTN2	0.037	-3.374
F2Z8C0H01ECOKC	PREDICTED: similar to copine 7 protein [Danio rerio]	CPNE7	0.026	-3.688
GmE100215i36664	novel protein similar to vertebrate syntaxin binding protein [Danio rerio]	STXBP5	0.013	-4.441
F2Z8C0H01BYJ1G	protein disulfide isomerase family A, member 3 [Salmo salar]	PDIA3	0.005	-5.257

## Sheet: MDL
Sequence ID	Sequence description	Genes names	P-value	Fold change
GmE100215i50085	leukocyte cell-derived chemotaxin 2 precursor	LECT2	0.022	2.369
GmE100215ri00122	fatty acid binding protein 1b liver	FABP1	0.02	2.359
GmE100215i01385	differentially regulated trout protein 1	LOC100136615	0.027	2.156
GmE100215i08818	---NA---	TF	0.014	2.101
GmE100215i32949	ppia protein	PPIA	0.036	1.961
GmE100215i08741	serpina1 protein	SERPINA7	0.022	1.911
GmE100215i09744	transferrin	TF	0.032	1.892
GmE100215i27919	transthyretin precursor	TTR	0.034	1.844
GmE100215i06534	si:rp71- protein	C1QL2	0.049	1.744
GmE100215i20499	14 kda apolipoprotein	APOA2	0.032	1.737
GmE100215i07364	mitochondrial import receptor subunit tom34	TOMM34	0.012	1.736
GmE100215i30174	organic solute transporter alpha	OSTalpha	0.003	1.709
FV4EIQI02GNTOB	capn1 protein	CAPN1	0.022	1.672
GmE100215i02677	14 kda apolipoprotein	APOA2	0.039	1.651
GmE100215ri00194	transferrin	TF	0.037	1.612
F2Z8C0H01AQ6EW	fetuin b	FETUB	0.042	1.605
GmE100215c22202	transferrin	TF	0.011	1.592
GmE100215i09407			0.041	1.588
GmE100215i06535	si:rp71- protein	C1QA	0.015	1.558
GmE100215ri00127	fetuin b	FETUB	0.028	1.541
GmE100215i34253	immunoglobulin binding protein 1	IGBP1	0.041	1.519
GmE100215i14943	---NA---	FETUB	0.004	1.504
FYXZCPA01B7T7U	phospholipase group vi-like	PNPLA8	0.007	-1.52
FYXZCPA01B92FV	pancreatic lipase-related protein 1	PNLIPRP1	0.006	-1.521
GmE100215i36117	growth arrest and dna damage-inducible protein gadd45 gamma	GADD45G	0.029	-1.554
F5A5JTJ01B2MRH	---NA---	UCP1	0.002	-1.62
GmE100215i11039	fk506 binding protein 5	FKBP5	0.014	-1.631
GmE100215i14827	arrestin domain containing 2	ARRDC2	0.002	-1.722
FCBCL5V01DSI8R	insulin-like growth factor binding protein 1	IGFBP1	0.006	-1.722
FV4EIQI02HH9S2	insulin-like growth factor binding protein 1	IGFBP1	0.004	-1.799
GmE100215i14727	elastase 2 like	CELA2A	0.04	-1.986
FV4EIQI02F9HYZ	t-cell receptor beta chain ana 11		0.039	-2.253
GmE100215i22391	phosphoenolpyruvate cytosolic	PCK1	0.012	-2.571
