# Supplementary material for: Is chemically dispersed oil more toxic to Atlantic cod (Gadus morhua) larvae than mechanically dispersed oil? A transcriptional evaluation
Source: BMC Genomics. 2012 Dec 14;13:702. doi: 10.1186/1471-2164-13-702 (PMC3556058; doi:10.1186/1471-2164-13-702)
Supplement: Additional file 3 — Top ranked gene sets. Top ranked gene sets in larvae from all exposure groups compared to the control group, as analyzed with Gene Set Enrichment Analysis (GSEA) and Ingenuity Pathway Analysis (IPA). Annotations as of June 2011. [file 1471-2164-13-702-S3.xlsx]

## Sheet: CDH versus Control
Enriched in CDH	Gene set	size	ES	NES	p value	FDR
1	nucleosome	14	0.76	2.34	0	0.84
2	structural constituent of eye lens	12	0.72	2.16	0	6.16
3	inner ear morphogenesis	21	0.61	2.15	0	4.38
4	nucleosome assembly	21	0.59	2.03	0	11.71
5	chromatin assembly	21	0.59	2.03	0	9.36
6	intramolecular oxidoreductase activity	16	0.61	1.96	0.01	14.74
7	DNA-dependent DNA replication	19	0.53	1.85	0	31.63
8	DNA packaging	24	0.5	1.82	0	33.31
9	methylation	43	0.41	1.78	0	40.09
10	methyltransferase activity	43	0.41	1.78	0	36.08
Enriched in control	Gene set	size	ES	NES	p value	FDR
1	proteasomal ubiquitin-dependent protein catabolic process	60	-0.51	-2.01	0	12.63
2	proteasomal protein catabolic process	60	-0.51	-2.01	0	6.32
3	ubiquitin-protein ligase activity	71	-0.49	-1.93	0	14.41
4	protein ubiquitination	94	-0.46	-1.92	0	13.14
5	regulation of protein catabolic process	10	-0.75	-1.92	0	10.6
6	protein modification by small protein conjugation	101	-0.45	-1.9	0	11.47
7	ubiquitin thiolesterase activity	33	-0.54	-1.88	0	13.19
8	thiolester hydrolase activity	42	-0.51	-1.87	0	12.49
9	protein modification by small protein conjugation or removal	123	-0.43	-1.87	0	11.58
10	membrane raft	65	-0.47	-1.86	0	11.47
11	cellular protein catabolic process	129	-0.42	-1.86	0	10.68
12	proteolysis involved in cellular protein catabolic process	129	-0.42	-1.86	0	9.79

## Sheet: CDM versus Control
Enriched in CDM	Gene set	size	ES	NES	p value	FDR
1	proteasome complex	35	0.75	2.65	0	0
2	regulation of ubiquitin-protein ligase activity	40	0.73	2.64	0	0
3	anaphase-promoting complex-dependent proteasomal ubiquitin-dependent protein catabolic process	32	0.78	2.63	0	0
4	positive regulation of ubiquitin-protein ligase activity	37	0.74	2.63	0	0
5	negative regulation of ubiquitin-protein ligase activity	34	0.75	2.62	0	0
6	negative regulation of ubiquitin-protein ligase activity involved in mitotic cell cycle	32	0.76	2.62	0	0
7	regulation of ligase activity	41	0.72	2.61	0	0
8	positive regulation of ubiquitin-protein ligase activity involved in mitotic cell cycle	34	0.74	2.58	0	0
9	proteasomal ubiquitin-dependent protein catabolic process	60	0.65	2.52	0	0
10	proteasomal protein catabolic process	60	0.65	2.52	0	0
11	cytosolic ribosome	39	0.67	2.45	0	0
12	cellular protein catabolic process	129	0.53	2.39	0	0
13	proteolysis involved in cellular protein catabolic process	129	0.53	2.39	0	0
14	translational elongation	67	0.57	2.35	0	0
15	structural constituent of ribosome	84	0.56	2.33	0	0
Enriched in control	Gene set	size	ES	NES	p value	FDR
1	synaptic membrane	83	-0.51	-2.41	0	0
2	glutamate receptor activity	19	-0.67	-2.22	0	0.81
3	presynaptic membrane	31	-0.59	-2.21	0	0.6
4	extracellular ligand-gated ion channel activity	28	-0.58	-2.15	0	1.2
5	postsynaptic membrane	68	-0.47	-2.13	0	1.13
6	cation channel activity	44	-0.51	-2.1	0	1.48
7	gated channel activity	50	-0.49	-2.08	0	1.49
8	extracellular-glutamate-gated ion channel activity	15	-0.68	-2.08	0	1.44
9	ionotropic glutamate receptor activity	15	-0.68	-2.08	0	1.28
10	cell envelope	13	-0.7	-2.03	0	2.07

## Sheet: CDL versus Control
Enriched in CDL	Gene set	size	ES	NES	p value	FDR
1	proteasome complex	35	0.66	2.69	0	0
2	positive regulation of ubiquitin-protein ligase activity	37	0.6	2.54	0	0.08
3	positive regulation of ubiquitin-protein ligase activity involved in mitotic cell cycle	34	0.59	2.4	0	0.31
4	negative regulation of ubiquitin-protein ligase activity involved in mitotic cell cycle	32	0.58	2.38	0	0.31
5	anaphase-promoting complex-dependent proteasomal ubiquitin-dependent protein catabolic process	32	0.58	2.34	0	0.49
6	regulation of ubiquitin-protein ligase activity	40	0.52	2.23	0	1.66
7	negative regulation of ubiquitin-protein ligase activity	34	0.54	2.21	0	1.73
8	ventricular cardiac muscle tissue development	11	0.75	2.18	0	2.22
9	ventricular cardiac muscle tissue morphogenesis	11	0.75	2.18	0	1.98
10	regulation of ligase activity	41	0.51	2.18	0	1.79
Enriched in control	Gene set	size	ES	NES	p value	FDR
1	synaptic membrane	83	-0.61	-2.3	0	0
2	postsynaptic membrane	68	-0.62	-2.24	0	0
3	extracellular ligand-gated ion channel activity	28	-0.72	-2.23	0	0
4	ligand-gated ion channel activity	42	-0.66	-2.23	0	0
5	ligand-gated channel activity	42	-0.66	-2.23	0	0
6	gated channel activity	50	-0.63	-2.2	0	0
7	passive transmembrane transporter activity	53	-0.6	-2.12	0	0.09
8	channel activity	53	-0.6	-2.12	0	0.08
9	synapse part	123	-0.54	-2.12	0	0.07
10	gamma-aminobutyric acid signaling pathway	14	-0.77	-2.07	0	0.12

## Sheet: MDH versus Control
Enriched in MDH	Gene set	size	ES	NES	p value	FDR
1	vacuole	80	0.5	2.07	0	4.87
2	ubiquitin-protein ligase activity	71	0.5	2.07	0	2.59
3	ubiquitin-specific protease activity	14	0.74	1.99	0	6.67
4	endosome transport	30	0.58	1.96	0	7.34
5	small conjugating protein-specific protease activity	16	0.69	1.95	0	6.32
6	lytic vacuole	61	0.48	1.94	0	6.19
7	lysosome	61	0.48	1.94	0	5.31
8	ubiquitin thiolesterase activity	33	0.55	1.87	0	12.11
9	endosome	127	0.42	1.86	0	12.36
10	thiolester hydrolase activity	42	0.51	1.85	0	12.43
Enriched in control	Gene set	size	ES	NES	p value	FDR
1	mRNA processing	132	-0.65	-2.88	0	0
2	spliceosomal complex	70	-0.73	-2.87	0	0
3	nuclear mRNA splicing, via spliceosome	52	-0.74	-2.79	0	0
4	nucleobase-containing compound metabolic process	248	-0.56	-2.7	0	0
5	nucleic acid metabolic process	234	-0.56	-2.66	0	0
6	nuclear part	144	-0.6	-2.65	0	0
7	mRNA metabolic process	156	-0.59	-2.64	0	0
8	cellular component biogenesis at cellular level	63	-0.69	-2.62	0	0
9	RNA metabolic process	188	-0.57	-2.61	0	0
10	ribonucleoprotein complex biogenesis	62	-0.68	-2.59	0	0
11	ribosome biogenesis	59	-0.69	-2.59	0	0
12	ribonucleoprotein complex	62	-0.68	-2.56	0	0
13	RNA binding	312	-0.53	-2.55	0	0
14	peptidyl-proline modification	19	-0.89	-2.55	0	0
15	peptidyl-prolyl cis-trans isomerase activity	18	-0.9	-2.54	0	0
16	protein peptidyl-prolyl isomerization	18	-0.9	-2.54	0	0
17	RNA splicing	100	-0.61	-2.52	0	0
18	RNA processing	121	-0.58	-2.48	0	0
19	nucleosome assembly	21	-0.79	-2.43	0	0
20	chromatin assembly	21	-0.79	-2.43	0	0
21	DNA replication	69	-0.61	-2.38	0	0
22	ribonucleoprotein complex binding	27	-0.74	-2.38	0	0
23	DNA packaging	24	-0.75	-2.37	0	0
24	mitochondrial ribosome	26	-0.73	-2.32	0	0
25	mitochondrial matrix	106	-0.55	-2.32	0	0
26	macromolecule metabolic process	444	-0.46	-2.3	0	0
27	small nuclear ribonucleoprotein complex	12	-0.87	-2.29	0	0
28	gene expression	422	-0.45	-2.28	0	0
29	nuclear body	88	-0.55	-2.27	0	0
30	protein folding	74	-0.57	-2.26	0	0
31	spindle	72	-0.59	-2.25	0	0
32	cell cycle process	17	-0.78	-2.25	0	0
33	spliceosome assembly	24	-0.71	-2.25	0	0
34	isomerase activity	38	-0.65	-2.24	0	0
35	translation	194	-0.49	-2.24	0	0
36	nucleosome	14	-0.82	-2.23	0	0
37	nuclear periphery	41	-0.62	-2.23	0	0

## Sheet: MDM versus Control
Enriched in MDM	Gene set	size	ES	NES	p value	FDR
3	lipid homeostasis	24	0.62	1.9	0	18.75
4	lipid localization	52	0.52	1.89	0	15.04
5	lipid transport	51	0.52	1.89	0	13.01
6	phospholipid transport	16	0.67	1.84	0	19.06
7	vacuole	80	0.47	1.84	0	17.87
8	response to amine stimulus	21	0.6	1.8	0	25.73
9	response to amino acid stimulus	13	0.67	1.8	0	23.21
10	ubiquitin-specific protease activity	14	0.66	1.8	0	20.93
11	ubiquitin-protein ligase activity	71	0.46	1.79	0	21.8
12	endosome transport	30	0.56	1.78	0	20.99
13	response to light stimulus	31	0.54	1.76	0	24.19
Enriched in control	Gene set	size	ES	NES	p value	FDR
1	glycolysis	29	-0.68	-2.43	0	0.25
2	generation of precursor metabolites and energy	37	-0.58	-2.2	0	1.26
3	heterochromatin	20	-0.64	-2.02	0	13.31
4	nucleosome	14	-0.69	-2.01	0	10.3
5	cell cycle process	17	-0.65	-1.99	0	11.25
6	DNA packaging	24	-0.61	-1.98	0	9.52
7	signal sequence binding	11	-0.73	-1.97	0	9.77
8	ribonucleoprotein complex binding	27	-0.57	-1.97	0	8.55
9	cytoskeletal part	14	-0.67	-1.95	0	9.86
10	chromatin	70	-0.45	-1.93	0	10.96

## Sheet: MDL versus Control
Enriched in MDL	Gene set	size	ES	NES	p value	FDR
1	mRNA processing	132	0.6	2.82	0	0
2	spliceosomal complex	70	0.64	2.74	0	0
3	proteasome complex	35	0.75	2.72	0	0
4	regulation of ligase activity	41	0.7	2.66	0	0
5	positive regulation of ubiquitin-protein ligase activity	37	0.73	2.65	0	0
6	mRNA metabolic process	156	0.54	2.63	0	0
7	positive regulation of ubiquitin-protein ligase activity involved in mitotic cell cycle	34	0.74	2.62	0	0
8	nuclear mRNA splicing, via spliceosome	52	0.64	2.61	0	0
9	proteasomal protein catabolic process	60	0.64	2.6	0	0
10	proteasomal ubiquitin-dependent protein catabolic process	60	0.64	2.6	0	0
11	regulation of ubiquitin-protein ligase activity	40	0.7	2.6	0	0
12	structural constituent of ribosome	84	0.58	2.6	0	0
13	RNA processing	121	0.56	2.57	0	0
14	anaphase-promoting complex-dependent proteasomal ubiquitin-dependent protein catabolic process	32	0.74	2.57	0	0
15	RNA metabolic process	188	0.52	2.57	0	0
16	RNA splicing	100	0.57	2.57	0	0
17	peptidyl-proline modification	19	0.8	2.56	0	0
18	cell redox homeostasis	27	0.74	2.56	0	0
19	negative regulation of ubiquitin-protein ligase activity involved in mitotic cell cycle	32	0.73	2.56	0	0
20	nuclear part	144	0.53	2.56	0	0
21	negative regulation of ubiquitin-protein ligase activity	34	0.71	2.54	0	0
22	oxidation-reduction process	302	0.48	2.51	0	0
23	small nuclear ribonucleoprotein complex	12	0.91	2.51	0	0
24	peptidyl-prolyl cis-trans isomerase activity	18	0.8	2.51	0	0
25	protein peptidyl-prolyl isomerization	18	0.8	2.51	0	0
26	protein folding	74	0.57	2.43	0	0
27	mitochondrial ribosome	26	0.7	2.42	0	0
28	translation	194	0.47	2.42	0	0
29	oxidoreductase activity	258	0.47	2.41	0	0
30	nucleic acid metabolic process	234	0.47	2.39	0	0
31	nucleobase-containing compound metabolic process	248	0.47	2.39	0	0
32	mitochondrial matrix	106	0.52	2.39	0	0
33	structural molecule activity	202	0.47	2.38	0	0
34	proteolysis involved in cellular protein catabolic process	129	0.49	2.34	0	0
35	cellular protein catabolic process	129	0.49	2.34	0	0
36	RNA binding	312	0.44	2.33	0	0
37	unfolded protein binding	61	0.56	2.32	0	0
38	oligosaccharyl transferase activity	11	0.86	2.3	0	0
39	mitochondrial inner membrane	127	0.49	2.28	0	0
Enriched in control	Gene set	size	ES	NES	p value	FDR
1	gated channel activity	50	-0.64	-2.39	0	0
2	ligand-gated channel activity	42	-0.66	-2.35	0	0
3	ligand-gated ion channel activity	42	-0.66	-2.35	0	0
4	extracellular ligand-gated ion channel activity	28	-0.69	-2.26	0	0
5	excitatory extracellular ligand-gated ion channel activity	16	-0.79	-2.25	0	0
6	extracellular-glutamate-gated ion channel activity	15	-0.81	-2.24	0	0
7	ionotropic glutamate receptor activity	15	-0.81	-2.24	0	0
8	synaptic membrane	83	-0.54	-2.22	0	0
9	channel activity	53	-0.59	-2.2	0	0.01
10	passive transmembrane transporter activity	53	-0.59	-2.2	0	0.01
11	voltage-gated cation channel activity	39	-0.63	-2.17	0	0.01
12	envelope	13	-0.82	-2.15	0	0.03
13	outer membrane-bounded periplasmic space	13	-0.82	-2.15	0	0.03
14	cell envelope	13	-0.82	-2.15	0	0.03
15	synapse part	123	-0.49	-2.13	0	0.05
16	potassium ion transport	55	-0.57	-2.12	0	0.06
17	calcium ion transport	59	-0.56	-2.11	0	0.06
18	glutamate receptor activity	19	-0.71	-2.1	0	0.06
19	postsynaptic membrane	68	-0.53	-2.1	0	0.07
20	ionotropic glutamate receptor complex	14	-0.76	-2.06	0	0.13
21	activation of protein kinase activity	25	-0.65	-2.05	0	0.14
22	perikaryon	23	-0.65	-2.05	0	0.14
23	ion transport	284	-0.43	-2.03	0	0.18
