# Supplementary material for: Is chemically dispersed oil more toxic to Atlantic cod (Gadus morhua) larvae than mechanically dispersed oil? A transcriptional evaluation
Source: BMC Genomics. 2012 Dec 14;13:702. doi: 10.1186/1471-2164-13-702 (PMC3556058; doi:10.1186/1471-2164-13-702)
Supplement: Additional file 4 — Top affected IPA networks. Top affected IPA Core Analyses networks in the cod larvae exposed to the highest concentration of chemically dispersed oil (CDH group) and mechanically dispersed oil (MDH). All molecules in each group included. [file 1471-2164-13-702-S4.xlsx]

## Sheet: Additional file 4
Group	ID	Molecules in Network	Score	Focus Molecules	Top Networks - Function
CDH	1	ABTB1,ACO2 (includes EG:11429),ALDH18A1,ANLN,AQP7,ASNS,CHKA,CSE1L,CTNNBL1,DIAPH3,EFTUD2,Fcer1,FETUB,Fgf,Filamin,Gamma tubulin,GEMIN5,GSG2,GZMB,H2AFZ,HIST1H1D,HIST2H3C (includes others),Histone H1,Histone h3,HNRNPH1,LSM7,LSM4 (includes EG:25804),MAPRE1,MDH1,MITF,MRC1 (includes EG:100286774),MYBBP1A,NCAPD2,NCL,NHP2L1,NUP188 (includes EG:227699),NUTF2,PI3K (complex),PLRG1,PMEL,PQBP1,PRMT5,PRPF8,PRPF…	98	58	RNA Post-Transcriptional Modification, Cellular Assembly and Organization, Cell Morphology
CDH	2	Akt,Alpha Actinin,Alpha catenin,APC,ARHGAP22,ASF1B,AURKA,AURKB,CCNB2,Cdc2,CDC23,CDC25A,Cdk,CDT1,CENPA,CENPF,Collagen Alpha1,Collagen type I,Cyclin A,Cyclin B,Cyclin E,DNA-directed DNA polymerase,E2F1,E2F4,ECT2,ERCC6L,FANCL,GLDC,GMNN,GMPS,hCG,KIF11,KIF23,LIG1,LMNB1,LRRC47,MAD2L1BP,MCM6,MCM8,N-cor,NPM1,NUPR1,ORC2 (includes EG:18393),PGAM5,PLK1,POLA1,POLA2,POLD1,POLD2,POLE2,POLE,PRC1 (includes EG:23…	84	53	DNA Replication, Recombination, and Repair, Cell Cycle, Cancer
CDH	3	ACTL6A,Ahr-Arnt,Ahr-aryl hydrocarbon-Arnt,AHRR,AHSA1,BMP6,Calcineurin A,CARM1,Cbp/p300,CIRBP,CREBBP,CYP1A1,CYP1B1,CYP26A1,CYP51A1,DMAP1,E2F3,E2f,EBP,ECI2,ERK1/2,FABP1,FABP2,FABP3,FABP7,FABP,FBP1,FKBP3,FKBP4,FKBP11,Hat,HDAC1,HISTONE,Histone h4,HLTF,HNF4Œ± dimer,Importin alpha,Importin beta,INSM1,KARS,KPNB1,LAMA1,MATN2,Mi2,Nuclear factor 1,PA2G4,PABPN1,PEPCK,peptidylprolyl isomerase,PPI,PPIB,PPIE,P…	65	45	Lipid Metabolism, Molecular Transport, Small Molecule Biochemistry
CDH	4	A130040M12Rik,ABCF2,ACSL6,ADRA2A,AMPD3,ANAPC13,ASB10,B4GALT6,BLMH,C/ebp,C15orf48,CACNG1,CCDC25,CHRNA4,CHRNE,CWC15 (includes EG:300361),CYP17A1,CYP1B1,DAZ2,DCLK2,dopamine,EIF2S3,EPRS,FNIP1,FOS,HIST1H2AA,HMGCS1,IL28RA,ITGBL1,KIAA1524,KIF2A,LARS,LAS1L,LMCD1,MCPH1 (includes EG:244329),MID1 (includes EG:100330952),miR-1264,miR-103/miR-103a/miR-107,miR-1267/miR-582-3p,miR-548c-3p,miR-607 (human),MLEC,M…	56	40	Neurological Disease, Psychological Disorders, DNA Replication, Recombination, and Repair
CDH	5	Ahr-aryl hydrocarbon-Arnt,ARX,ATAD2,ATAD2B,BDH2 (includes EG:295458),C15orf42,C3orf64,CHL1,CHM,CLNS1A,CYP17A1,CYP1A1,DBN1,DCBLD1,E2F8,ESR1,FAT1,GORASP2,GREB1,H2AFV,HADHB,IDH1,IL1A,JAM2,KIAA1429,KIF11,KLHDC1,KRAS,LSM14A,LZTS2,MAGEC1,MCAM,melatonin,mir-143,miR-520d-5p/miR-524-5p,miR-582-5p,MPV17L,MRPL51 (includes EG:297601),MYBPC1,NCOA4,NFIA,NUAK1,Nuclear factor 1,ODC1,PCMTD2,PDIA3,PTPRU,PUS10,QKI,…	56	40	Cancer, Reproductive System Disease, Endocrine System Development and Function
CDH	6	ABCE1,ABCG5,ABCG8,ACO2 (includes EG:11429),ADAMTS10,AMT,ANXA6,BHMT,BTN2A1,C20orf4,C4orf27,Ca2+,CBR3,cholesterol,CHP,Co2+,CYP1A1,DHX35,DLG4,EHD3,ELOF1,EPO,EPS8L3,FABP1,FETUB,FOXQ1,GARS,GNG5,GRWD1,GSTA5,HES6,HNF4A,ITPA,KCNN2,lipoxin A4,MANF,MID1 (includes EG:100330952),miR-1/miR-206/miR-1a,MIS18BP1,MRPL18,MRPL22 (includes EG:100142645),NAA10,NCAPD2,NFIB,OBSCN,ORC3 (includes EG:23595),OXCT1,PEMT,phy…	50	37	Digestive System Development and Function, Lipid Metabolism, Molecular Transport
CDH	7	ABCG5,ALOX5AP,APOF,ASXL3,C1orf74,C6orf58,CARD14,CBX7,CCDC76,CENPB,CHCHD4,CNN2,CPS1,CYB5R2,CYP1B1,CYP2B6,DMRTC2,DNASE1L3,DNMT3A,EED,EVX1,EZH2,FAM114A1,FAM136A,FASTKD5,FXR1,GALT,GBP7,GEMIN5,GRIK5,GRSF1,HAUS1,HAUS2,HAUS5,HEATR7A,IDH3A,INSC,JPH1,KIAA1199,KLHDC2,LECT1,LRRC2,MESDC2,miR-570,miR-656,miR-939,miR-129-5p/miR-129,MLF1,MNDA,MRPL54,MYOM2,MYT1,NAPB,NME5,NR3C1,NR4A1,PCGF1,PTGR1,RNPEP,RPGR,SFRP5,…	48	36	Cellular Assembly and Organization, Cellular Function and Maintenance, Cell Cycle
CDH	8	ABCF1,AIP,AKR1A1,ASS1,ATAD2,ATP,ATP5J,BOP1/LOC727967,C14orf169,CALCOCO2,CASC5,CDCA7,CDK2,CDKN2D,CLPTM1L,COX5B (includes EG:100002384),COX6B1,COX6B2,COX7C,Cytochrome c oxidase,DCTPP1,DIAPH3,DPYSL4,FASTK,FITM2,FLVCR1,GPC1,HEATR1,HMGA1,INSC,KIAA0664,KIAA1524,LSM4 (includes EG:25804),LXN,MID1 (includes EG:100330952),mir-26,mir-101,miR-561,miR-20a/miR-106b/miR-17-5p (includes others),miR-26a/miR-26b,M…	48	36	Cancer, Carbohydrate Metabolism, Small Molecule Biochemistry
CDH	9	26s Proteasome,Actin,alcohol group acceptor phosphotransferase,Alpha tubulin,Ap1,ATPase,ATXN2L,BCR,C1QBP,Caspase,CCND1,CD3D,CHAF1B,CHORDC1,Ck2,Ctbp,DNAJB11,DNAJC21,EIF2S2,EIF4EBP1,EIF4G1,EIF4G3,Eif4g,ERK,Estrogen Receptor,G3BP1,GOT,Hdac,HIPK3,HK1,Hsp70,Hsp90,HSP,HSP90AA1,HSP90B1,HSPA4,HSPA5,HSPD1,IGFBP1 (includes EG:16006),IL12 (complex),Insulin,KIF20B,KIF5B,MACF1,MAP2K1/2,MAPK15,MHC CLASS I (fam…	48	38	Gene Expression, Protein Synthesis, Cancer
CDH	10	14-3-3,ACTA1,ANGPTL4,ATAD5,ATP2A2,CAD,Calpain,Casein,CCDC99,CD3,CENPI,CKAP5,COL11A1,COL9A1,collagen,Creb,CRKL,DKC1,F2,F Actin,Fibrin,Focal adhesion kinase,FSCN1,FSH,Gpcr,Gsk3,IKK (complex),Interferon alpha,Jnk,KIAA0020,KIF15,KNTC1,Lh,Mapk,MELK,MHC Class I (complex),Mmp,MYBPC2,NFAT (complex),NFE2L3,NUP205,p85 (pik3r),PHB2,Pka,Pkc(s),PMS2,PPAN,PPM1G,Ptk,Rac,Ras,Ras homolog,RFC2,RFC3,SERPINE2,SLC25A…	45	37	Cell Cycle, Cell Morphology, Cellular Assembly and Organization
CDM	1	26s Proteasome,A2M,ABCB4,ABCG2,ACOT11,Ahr-Arnt,Ahr-aryl hydrocarbon-Arnt,AHRR,AKR7A2,Akt,Ap1,APOB,APOH,CCL11,CEACAM1 (includes others),Collagen type I,Collagen(s),CYP1A1,CYP1B1,CYP2J2,EG215895/Sult3a1,ERK,ERK1/2,Estrogen Receptor,Etohd3,FETUB,FSH,FTH1 (includes EG:14319),HAMP,HDL,IL1,Insulin,Jnk,Kallikrein,KIF2A,LDL,MAPK12,Mapk,MMP13,Mmp,MSMB,MSMO1,MT4,NFkB (complex),P38 MAPK,PDGF BB,PI3K (comple…	71	32	Lipid Metabolism, Small Molecule Biochemistry, Free Radical Scavenging
CDM	2	ACOX1,AGXT,AHNAK,beta-estradiol,Ca2+,CES2,CHP,CNN2,COMP,CPN1,CYB5A,CYP26A1,CYP4V2,Cytochrome p450,DAG1,DPYD,EG667604,EIF4E,EPO,FBP1,FOXO1 (includes EG:2308),GAL3ST4,GLIPR2,GNMT,GRHPR,GSTA5,HIF1A,HNF4A,HPD,IFI27L2,IFNG (includes EG:15978),IL1A,IL4 (includes EG:16189),ITGB1,KMO,Krt19,LIPC,MGAM,miR-1324,miR-330*/miR-330-3p,miR-548c-3p,miR-548d-3p/miR-548z/miR-548ac,miR-664 (human, mouse, rat),MYLK2,…	64	30	Gastrointestinal Disease, Hepatic System Disease, Drug Metabolism
CDL	1	3-hydroxybutyric acid,7-ketocholesterol,Akt,C/ebp,C1QL3,CCRN4L,CEBPB (includes EG:1051),CELA1,CHAF1B,CNN2,CNTRL,Coup-Tf,CPB1,CRAT,CYP1A1,CYP26A1,DNAL4,DYNLRB1,EPHX1,FBXO41,FUCA2,GAMT,GOLGA3,GSTA5,HEATR6,INSC,KCNA5,KIF2A,KRT7,Lilrb3 (includes others),lipoxin A4,LRP,MID1 (includes EG:100330952),miR-20a/miR-106b/miR-17-5p (includes others),miR-377 (human, mouse),miR-607 (human),miR-769-3p/miR-450b-3…	35	13	Antigen Presentation, Cell-To-Cell Signaling and Interaction, Inflammatory Response
MDH	1	Akt,BNIP3,BRCA1-BARD1,CLNS1A,COX5B (includes EG:100002384),CTNNBL1,Cytochrome c oxidase,EFTUD2,FBL,FKHR,FOXO4,GLDC,H2AFX,H2AFZ,HIST1H1B,HIST1H1D,HIST1H4A (includes others),HNRNPH1,KIF11,KL,LRRC47,LSM1,LSM7,LSM14A,LSM5 (includes EG:23658),LSM6 (includes EG:11157),MCM6,MT-CO3,MT-ND3,MYSM1,NADH Dehydrogenase,NADH2 dehydrogenase,NADH2 dehydrogenase (ubiquinone),NDUFA10,NDUFB7,NDUFC2,NDUFS1,NHP2L1,NPM…	75	59	RNA Post-Transcriptional Modification, Cell Morphology, Cellular Function and Maintenance
MDH	2	14-3-3,ABTB1,ACO1,ACO2 (includes EG:11429),Aconitase,ACSL6,Adaptor protein 1,ANGPTL4,ANXA6,Cdc2,CDT1,CLDN5,CLPB,Cyclin A,Cytokeratin,E2F3,E2f,FBP1,FTL,GADD45,GADD45G,GADD45GIP1,Glutathione peroxidase,GPX3,HIST2H2AA3/HIST2H2AA4,HNF4Œ± dimer,INSM1,IREB2,Jnk,KEAP1,KRT1,KRT4,KRT8,KRT18,LMCD1,MAP3K12,MCM2,MCM4,Mcm,MCMBP,MYO7A,NARFL,NFS1,NUSAP1,OAZ,ORC2 (includes EG:18393),ORC4 (includes EG:26428),OXCT…	66	54	Cellular Function and Maintenance, Small Molecule Biochemistry, DNA Replication, Recombination, and Repair
MDH	3	ABCC2,ABLIM1,Ahr-Arnt,Ahr-aryl hydrocarbon-Arnt,AHRR,ASXL2,Beta Tubulin,BHLHE40,CALCOCO2,CAR ligand-CAR-Retinoic acid-RXRŒ±,CENPI,CLOCK,Creb,CRY1,CYP1A1,CYP1B1,CYP3A4,CYP51A1,DHX34,DNA-directed DNA polymerase,DNAL4,EBP,ECI2,EZH2,Fgf,FLNC,FSH,FXR ligand-FXR-Retinoic acid-RXRŒ±,Gamma tubulin,GNMT,GRIN1,GSTM3,HES6,KIAA0101,KIAA1199,Lh,Mapk,MSMO1,Neurotrophin,NFIA,NPC2 (includes EG:10577),Nuclear fac…	62	52	Lipid Metabolism, Small Molecule Biochemistry, Vitamin and Mineral Metabolism
MDH	4	7S NGF,ABCF1,ADRM1,ARAP1,ARF6,Arf,ASPM,BLMH,BRP44,BTF3,C20orf4,C20orf24,C4orf27,CBWD1,CCAR1,CD2AP,CNIH4,Cofilin,DDOST,dolichyl-diphosphooligosaccharide-protein glycotransferase,DPF1,DYNC1H1,ECT2,EIF6,Endophilin,Erm,F Actin,FHOD1,FOS,G-Actin,GBF1,GCLM,growth factor receptor,GST,IGF2R,KIF23,KRTCAP2,LOC100290142/USMG5,MPRIP,MRPS31,MTHFD1,ornithine decarboxylase,Pak,PDIA4,PFN2,Phosphatidylinositol4,5…	60	51	Carbohydrate Metabolism, Lipid Metabolism, Small Molecule Biochemistry
MDH	5	ANXA1,AZI1,BAMBI,BSCL2,CANX,CD3,CD8,CD1D-CANX-CALR-ERp57,CD3D,CD3G,CES2,Ces,CLIP1,DNAJB1,DNAJB11,DNAJC9,DNAJC12,DNAJC5G,EIF4E2,EIF4EBP1,FAM160B1,Filamin,Ggt,GOLGB1,HCCS,HELLS,HLA-B27,HSP,HSP90B1,HSPA8,HSPE1,IFN alpha/beta,IFN TYPE 1,ILF2,IRF9,ITCH,MHC Class I (complex),MHC Class II (complex),MRPL11 (includes EG:293666),NCL,NFkB (family),Notch,OAZ2,ODC1,p70 S6k,PA2G4,PABPN1,PDIA3,PGAM1,PNPLA6,PNPL…	59	51	Cell-To-Cell Signaling and Interaction, Cell-mediated Immune Response, Cellular Development
MDH	6	ACTR3,Androgen-AR,Atf,ATXN2L,BRCA1,C17orf85,Calbindin,Cbp/p300,CHEK1,Ck2,CNBP,CREBBP,Cyclooxygenase,DDIT4,DDX39A,DKC1,DNA-directed RNA polymerase,E2F1,EIF2S2,EIF4G1,Eif4g,ERH,FDPS,G3BP1,GAR1,HADHA,HMGB2,Holo RNA polymerase II,IGFBP1 (includes EG:16006),INTS3,INTS6,IRF,KLF15,Lamin b,LRPPRC,MAGOH,MARCKS,MCPH1 (includes EG:244329),Mediator,MINOS1,MLL,MTORC1,Mucin,NOP10 (includes EG:36135),NUCKS1,Pkc…	58	50	Gene Expression, Protein Synthesis, Cell Cycle
MDH	7	ADAMTS9,ADK,Alp,ATP5G2,ATP5J,ATP6AP1,BMP6,CAD,CALCOCO1,Caveolin,CKMT2,CNTN1,CORO1C,Cytoplasmic Dynein,DLL1,DLL3,ERRFI1,F2,FABP1,FABP2,FABP7,FANCL,FOSL1,GAA,GRB10,H+-transporting two-sector ATPase,HBA1/HBA2,HBZ,hemoglobin,HES5,HMG CoA synthase,HMGCS1,IGF1R,INSR,Insulin,KLHL21,LDL,LECT1,LIPE,MATN2,Mlc,MRPL53,MRPL40 (includes EG:18100),MRPS21,MYCL1,MYOM2,NET1 (includes EG:10276),NEUROG1,NOTCH1,PDGF …	58	55	Cellular Development, Nervous System Development and Function, Cell Cycle
MDH	8	19S proteasome,20s proteasome,26s Proteasome,AIFM1,Alpha Actinin,ANGPTL2,ATPase,Calpain,CAPN2,CAPN3,CAPN7,Caspase,Cathepsin,DLC1,DNMBP,DPYSL3,DTNBP1,ERLEC1,FLCN,HERC3,HLTF,HMGCR,Hsp27,Hsp70,Hsp90,HSPA5,HSPD1,Ikb,INADL,IST1,KARS,KIAA0368,KIF15,KIF20B,LRP,LY75,MACF1,MELK,MITF,MYBBP1A,MYBPC2,NMDA Receptor,NOP2,NUB1,PARP4,PARP9,PARP,PELO,Pka catalytic subunit,PLDN,PSENEN,PSMD5,PSME3,PSME4,PTGES3,RAVE…	57	50	Protein Degradation, Protein Synthesis, Post-Translational Modification
MDH	9	ACTL6A,ANAPC13,APC,ASF1B,AURKA,AURKB,BANF1,BUB1 (includes EG:100307076),C/ebp,C1QBP,CBX1,CBX3,CBX5,CCNB2,CDC23,CDC25A,Cdk,CDK2-CyclinE,CDK4/6-Cyclin D1,CENPF,CHAF1B,CITED1,Ctbp,Cyclin B,Cyclin D,Cyclin D1/cdk4,Cyclin E,DECR1,DNMT3A,EHMT2,EIF4A1,ESPL1,FZR1,GMNN,Hat,HDAC1,Hdac,HERC1,HIST2H3C (includes others),HISTONE,Histone h3,Histone h4,HIVEP3,INCENP,JUN,KIAA1524,LBR (includes EG:368360),MAD2L1BP…	56	50	Cell Cycle, Cellular Assembly and Organization, DNA Replication, Recombination, and Repair
MDH	10	ALG5,AMPD2,ASS1,ATXN2L,BACH1,CA1,CAPN13,CCDC99,COL4A3BP,CRBN,CYP26A1,DAZ2,DBX1,DCHS1,DCLK2,DNAJB11,DNAJC1,DNAJC5,DNAJC9,DNAJC,DNAJC5G,DYNLL1,EME1,EPYC,ESF1,FABP7,GDE1 (includes EG:393213),GTF3C6,HARBI1,Hsp22/Hsp40/Hsp90,IDH3B,IFNG (includes EG:15978),IL13,LIG1,LONRF3,MASTL,MGAM,miR-944,miR-590-3p,miR-607 (human),MLF1,MRC1 (includes EG:100286774),MRP63,MRPL34,MUS81,NAPB,PAX6,PKDREJ,PSTK,RAD54L2,RE…	55	48	Gene Expression, Cell Cycle, Respiratory System Development and Function
MDM	1	ABCB4,ABL1,ADRA1A,ADRA2A,ANK2,ANLN,ASTN2,C11orf31,CDH8,CDH17,CEL,cholesterol,CKAP5,CNNM4,DAZ2,DCAF6,FCGBP,FOXP1,GLS2,Gpcr,GPR50,HEATR7A,heparin,INTS7,KCTD5,KRAS,LMNB2,LONRF2,LRRC2,MATN2,miR-561,miR-129-5p/miR-129,miR-29b/miR-29c/miR-29a,miR-520d-5p/miR-524-5p,miR-548c-3p,miR-548f/miR-548a-3p,MTNR1A,MTNR1B,NLGN3,NOTUM,NTSR2,PCMTD2,PHLDB3,PIK3CA,PITX1,PLC,QKI,RASSF6,RBMS1,Rcan1,RGS16,SCFD2,SCHIP1,S…	69	33	Neurological Disease, Psychological Disorders, Genetic Disorder
MDM	2	ABTB1,ACTR6,Ahr-Arnt,Ahr-aryl hydrocarbon-Arnt,AHRR,AIP,ANKRA2,CACHD1,CALCOCO2,CBX3,CDKN2D,CPNE7,CYB5D2,CYP1A1,CYP1B1,CYP2B6,ECI2,EPO,FBP1,FKBPL,FOXQ1,HNF4A,HSP90AA1,IFI27L2,INSC,JMY,KRI1,MAP3K7 (includes EG:172842),MID1IP1,miR-128,miR-570,miR-1236,miR-449a/miR-34a/miR-34c (includes others),miR-539/miR-539-5p,MPZL2,MS4A15,MUC13,MXRA5,NLGN3,NOXO1 (includes EG:124056),NSMCE1,NUPR1,PARP4,PPP1R9B,PTE…	61	30	Endocrine System Development and Function, Small Molecule Biochemistry, Lipid Metabolism
MDM	3	26s Proteasome,ACSL1,Akt,Alp,AMPK,Ap1,ARG2 (includes EG:11847),Caspase,CD3,CD3G,Cdc2,Ck2,Creb,CREBBP,CRP,CYP1A1,EIF4EBP1,ERK,ERK1/2,Estrogen Receptor,Focal adhesion kinase,FOS,FOSL1,FOXO4,FSH,hCG,HIST2H3C (includes others),Histone h3,Histone h4,IGFBP1 (includes EG:16006),IgG,Igm,IL1,IL12 (complex),Immunoglobulin,Insulin,INTS1,Jnk,KRT8,KRT18,LDL,MALT1,MAP3K4,Mapk,Mek,MHC Class I (complex),MITF,MTO…	47	25	Gene Expression, Cell Death, Free Radical Scavenging
MDL	1	3-hydroxybutyric acid,ACADS,APOA2,APOC2,APOD,APOF,ARRDC2,C1QL2,CAPN1,CDKN1A,CELA2A,CETP,Coup-Tf,Creb,CXCL3,decanoic acid,DUSP9,FETUB,FGF21,FKBP5,folic acid,FOS,FOXA2,FOXA3,FSH,GADD45,GADD45G,GCGR,Gd3+,GHRL,HDL,Hnf3,homocysteine thiolactone,HRH3,IGBP1,Igfbp,IGFBP1 (includes EG:16006),Insulin,L-phenylalanine,L-triiodothyronine,LCAT,LDL,LECT2,LIPC,miR-155 (human, mouse),nicotinic acid,NR0B2,octanoic…	48	19	Lipid Metabolism, Molecular Transport, Small Molecule Biochemistry
MDL	2	acyl-coenzyme A,adenine,AHNAK,AIFM1,ALOX5,APCS,BSG (includes EG:12215),C1q,C1QA,C1R,C1S,C3AR1,C5AR1,Ca2+,Calcineurin A,CALR,CFL1,cholesterol ester,CTSD,Cyclooxygenase,EIF4B,FABP1,FABP,FKBP4,GHRL,glutamine,HDC,HIPK3,IFRD1,Igg3,inosine,ITK,ITM2B,LGALS4,linoleic acid,linolenic acid,lithocholic acid,LRP2,miR-922,MMP8,myristic acid,NFAT (complex),nicotinic acid,phytanic acid,PLA2G2A,PLEC,PPIA,PPID,PPI…	7	4	Cell Signaling, Molecular Transport, Vitamin and Mineral Metabolism
