# Supplementary material for: Is chemically dispersed oil more toxic to Atlantic cod (Gadus morhua) larvae than mechanically dispersed oil? A transcriptional evaluation
Source: BMC Genomics. 2012 Dec 14;13:702. doi: 10.1186/1471-2164-13-702 (PMC3556058; doi:10.1186/1471-2164-13-702)
Supplement: Additional file 5 — IPA Compare networks. In an attempt to identify unique and common molecules across the gene lists the IPA-Compare function was applied. Additional file 5 shows the associated functions of the top networks as suggested by IPA Core Analysis in significantly affected transcripts in cod larvae exposed to the different exposure treatments. Only molecules uniquely affected in each group included. [file 1471-2164-13-702-S5.xlsx]

## Sheet: Additional file 5
Group	ID	Molecules in Network	Score	Focus Molecules	Top Networks - Function
Unique CDH	1	AHSA1,Akt,Ap1,AQP7,ASNS,B4GALT6,CARM1,CD3,CENPA,CHORDC1,Ck2,CRKL,DMAP1,DNAJC21,E2F4,EED,ERK,ERK1/2,Estrogen Receptor,FTH1 (includes EG:14319),FXR1,GLRX3,HIPK3,HISTONE,Histone h3,Histone h4,HK1,HMOX1,Hsp70,Hsp90,HSP,HSP90AA1,HSPA4,IL1,Insulin,Jnk,KIAA0020,KIF5B,MAP2K1/2,MKI67,MYBPH,NCAPD2,NFkB (complex),NUP205,P38 MAPK,PAK1,PDGF BB,PFKM,PHB2,PI3K (complex),PPAN,PPP5C,PQBP1,PRMT7,Rac,Ras,RNA polyme…	90	42	Cell Death, Cell Signaling, Small Molecule Biochemistry
Unique CDH	2	ABCC10,ACAA2,ACBD6,ACOX2,ARHGAP22,ATP,B3GNT6,C16orf73,C20orf43,C5orf34,CEL,Ces2e,CLPTM1L,D-glucose,DCTPP1,EGFR,EIF4G3,ER-Œ±-Estradiol,FEZF2,FITM2,FMR1NB,FOXRED1,GKAP1,GMPS,HADHB,HNF4A,HSFY1/HSFY2,IGFBP2,IKBKG,KLHDC3,LAS1L,LIPF,MCM8,MDH1,METTL11A,mir-296,miR-30c/miR-30a/miR-30d (includes others),miR-590-3p,MOCOS,MRPL18,MRPL46,MRPL22 (includes EG:100142645),MRPL51 (includes EG:297601),NSUN4,ORC3 (i…	57	30	Cancer, Neurological Disease, Molecular Transport
Unique CDH	3	AKR1A1,Anti-inflammatory Cytokine,ATAD2B,B4GALT7,C14orf169,C3orf37,C9orf3,CLEC2A,CLTC,Cyp3a62,DEFA4,DLEU1,EIF2S3,ERCC6L,ERN1,FASTKD5,FETUB,GARS,GCN1L1,GEMIN5,GPR21,GRSF1,H2AFV,HUS1B,IDH3A,JPH1,KIAA0664,KPNB1,LIMS3L,LPCAT2,LSM4 (includes EG:25804),MDN1,miR-20a/miR-106b/miR-17-5p (includes others),miR-548c-3p,MPV17L,Myb,MYC,NBEAL1,NFIB,NR3C1,P4HA3,PARP4,PARP8,PARP10,PARP12,PGCP,PPIH,PRPF3,PRPF6,PRP…	56	29	Cancer, Genetic Disorder, Neurological Disease
Uniqeu CDM	1	9-hydroxyoctadecadienoic acid,ABCC2,ABCG2,AGXT,AHNAK,butyric acid,C1orf122,Ca2+,CCDC29,CES2,Ces1b/Ces1c,Ces2e,Clec2d (includes others),COMP,CPN1,CXCL12 (includes EG:20315),CYB5A,CYP4V2,DEFA4,DOPEY1,DPYD,E2F1,FOXO1 (includes EG:2308),GAL3ST4,GLIPR2,GPATCH1,GRHPR,HAS2-AS1,HPD,IL1/IL6/TNF,IL17B,IL1A,IL1B,KMO,LOC729505,Ltbp,LYPLAL1,MGAM,miR-136,miR-203,miR-1324,miR-19b/miR-19a,miR-330*/miR-330-3p,miR…	60	27	Cellular Compromise, Lipid Metabolism, Molecular Transport
Uniqeu CDM	2	26s Proteasome,A1BG,A2M,AKR7A2,Akt,Ap1,APO2.7,APOB,APOC4,APOH,BAS,CCL11,CEACAM1 (includes others),cholesterol linoleate,Collagen type I,CYP2J2,ERK,ERK1/2,ethylene glycol,FETUB,FSH,FTH1 (includes EG:14319),HAMP,HDL,HPR,IG9,IL1,Insulin,Jnk,Jun-GABP,Kallikrein,KIF2A,L-MAF,LDL,MAPK12,Mapk,MKK1/4,MKP2/5,Mml1,MMP13,Mmp,MMP23A,MSMB,MSMO1,MUC8,NFkB (complex),P38 MAPK,PDGF BB,PI3K (complex),Pkc(s),PKD1,PO…	57	26	Free Radical Scavenging, Cellular Movement, Cardiovascular System Development and Function
Unique CDL	1	7S NGF,12(S)-HPETE,5430435G22Rik,BAIAP2L1,BTNL2,CA11,caffeic acid,CCRN4L,CD300LD,CD80/CD86,CELA1,Cr3,CUL9,CYP1A1,Cyp1a/2a/3a/4a/2c,Cyp2a12/Cyp2a22,Cyp2c29 (includes others),Cyp2c40 (includes others),DGCR6,EG667723/Ptp4a1,FBXO41,FCGR1B,FCGR1C,FGD4,FUCA2,GNA14,GOLGA3,GPR176,Gsta4,H2AFY2,HEATR6,IFI27L2,IL6,IL1/IL6/TNF,IL17B,KCNA5,LGMN,LILRA4,LILRA5,MARCO,MGST2,miR-20a/miR-106b/miR-17-5p (includes ot…	27	10	Cell Death, Cell Cycle, Connective Tissue Disorders
Unique MDH	1	ATG14 (includes EG:100504663),ATG2A,ATG2B,BACH1,BANF1,BNIP3,BSCL2,BTF3,CANX,CAPN2,CAPN7,Ck2,COX5B (includes EG:100002384),Cytochrome c,Cytochrome c oxidase,DNA-directed RNA polymerase,DNAJB1,DNAJC9,DNAJC12,DPYSL3,DYNC1H1,DYNLL1,EHMT2,Eif4g,GCLM,HERC1,Holo RNA polymerase II,Hsp70,HSP,IGF2R,INTS3,INTS6,IST1,JUN,KCNJ11,KL,MASTL,Mediator,MKLN1,MLL,MTMR14,NADH Dehydrogenase,NADH2 dehydrogenase,NADH2 d…	82	55	Cell Signaling, Post-Translational Modification, DNA Replication, Recombination, and Repair
Unique MDH	2	ABLIM1,ACTR3,ANXA1,APC,Arp2/3,ARPC5,BRD2,BUB1 (includes EG:100307076),CALCOCO1,CAPN3,CBX1,CBX5,Cdc2,CDC7 (includes EG:12545),CITED1,CLIP1,CLOCK,CRY1,Cyclin B,Cyclooxygenase,E2f,F Actin,FLNC,FOS,FSH,FZR1,GAD1 (includes EG:100006588),GDE1 (includes EG:393213),GST,Hat,HIST1H4A (includes others),Histone h3,Histone h4,KEAP1,KRT8,Lh,LRRFIP2,MCM2,MCM4,Mcm,MCMBP,MSMO1,MYBL2,NDUFA10,NOP2,ORC4 (includes EG…	81	55	Cell Cycle, Cell Signaling, Molecular Transport
Unique MDH	3	7S NGF,14-3-3,Actin,ARAP1,Beta Tubulin,BRD1,Cadherin,CCAR1,CD2AP,CNBP,Cytokeratin,DNMBP,Dynamin,EGFL6,EIF4A1,Endophilin,EPB41,ERH,ERK,EXO1 (includes EG:26909),FHOD1,Gap,GBF1,GOLGB1,GRHPR,growth factor receptor,H2AFX,HECTD1,HNRNPAB,ILF2,Importin alpha,KRT18,LEPRE1,LSM1,LSM14A,LSM5 (includes EG:23658),LSM6 (includes EG:11157),MAF1 (includes EG:315093),NUMA1,PDIA4,PFN2,PRPF6,RAB8B,RACGAP1,RASGRF1,RN…	79	54	Cellular Assembly and Organization, Cellular Function and Maintenance, RNA Post-Transcriptional Modification
Unique MDH	4	ARF6,BRCA1,BRD4,Cbp/p300,CD3,CHEK1,CLNS1A,CYLD,DDIT4,DENR,EEF2K,Erm,ERRFI1,Fc gamma receptor,FCGBP,GAP43,GOT,HERC2,HEXIM1,HISTONE,HMGB1,HMGB2,HSPA8,Ifn gamma,Iga,IgG1,IgG,IgG2a,Igh,IKBKG,Ikk (family),IL16,IL12 (complex),Immunoglobulin,ITCH,Jnk,Lfa-1,MAP3K12,MAT1A,Mek,MHC Class II (complex),MICAL2,MTHFD1,NADPH oxidase,P-TEFb,p70 S6k,PDCD5,PECAM1,Phosphatidylinositol4,5 kinase,Pld,PPP1R13B,PRPSAP1,…	52	42	Cell Death, Cell-To-Cell Signaling and Interaction, Hematological System Development and Function
Unique MDH	5	19S proteasome,26s Proteasome,ABCC2,ACO1,Aconitase,ADAMTS9,ADRM1,Alpha tubulin,Angiotensin II receptor type 1,Arf,BAG1,BRP44,C20orf24,Cyclin E,DAD1 (includes EG:13135),ESPL1,Estrogen Receptor,Fascin,Ferritin,FOXJ1,FTL,GC-GCR dimer,Glucocorticoid-GCR,Hdac,HERC3,HIVEP3,Hsp27,Hsp90,Ikb,IREB2,KIAA0368,KRTCAP2,LOC100290142/USMG5,LRP,MHC CLASS I (family),MICA,N-cor,NFkB (complex),NFS1,Nos,NR1D1,Nr1h,NU…	46	38	Gene Expression, Cellular Function and Maintenance, Small Molecule Biochemistry
Unique MDH	6	API5,ATF7IP,ATG12 (includes EG:361321),ATG5 (includes EG:11793),BCLAF1,C1orf52,C5orf44,CALB1,CBS,CC2D1B,COL4A3,COL4A3BP,CRBN,CUL4A,DCK,DGKB,DGKD,DGKE,EPB41,EPG5,GABARAPL2,GPM6B,HCCS,HIPK3,HPRT1,IER3IP1,IMPA1,ITGB3BP,JMJD1C,KANK1,KIF18A,KIF21A,KIF3A,LONRF1,LONRF3,LSM2,MCMBP,miR-292-3p/miR-371-3p,miR-590-3p,MSTN,MTMR4,MTMR7,MTMR9,MZT1,NR1D2,PCMTD1,phosphatidylinositol-3-phosphate,PRKAB1,PTP4A3,RBFO…	43	36	Cellular Assembly and Organization, Cellular Function and Maintenance, Carbohydrate Metabolism
Unique MDH	7	ABCG2,ALG2,BCOR,BCORL1,C11orf30,C3orf26,CNOT6L,CNST,COG3 (includes EG:33562),COG6 (includes EG:310411),CPNE1,CPNE2,CPNE4,CSRNP3,DCX,DFNA5,DIAPH3,DMD,EIF1AY,ENY2,ETV3,FBXO25,FBXO32,FNBP4,FNBP1L,GJC1,GSR,GUCA1A,GUCA1B,HDAC5,HERC1,IFT80,INF2,KCMF1,KCNC1,KLHL23,LBR (includes EG:368360),LONRF2,MALL,MAP7,miR-548f/miR-548a-3p,MRPL20 (includes EG:39477),MYEF2,NR2E1,PCGF5,PIKFYVE,PIP4K2A,PSTPIP2,PURB,PYGM…	43	36	Skeletal and Muscular System Development and Function, Tissue Development, Visual System Development and Function
Unique MDH	8	ABHD2,AHI1,ALDH2,ARPP19,ASXL1,ASXL2,BRD2,CALU,CBX8,CEP70,CNOT4,CTDSPL,CTTNBP2NL,DCBLD2,DPY19L3,ERC2,ERLEC1,FAM117B,FAM160B1,FBXO30,GAL3ST4,GPM6A,HCFC1,ING4,ING5,KIAA1267,KLHL24,LDB3,LIN28B,miR-548c-3p,MKI67IP,MSL1 (includes EG:303514),MYOZ2,NAA15,NAA16,NAA50,NBR1,ODF2,OPTN,OSBP2,PCGF6,PDLIM5,PELI2,PHF15,PHF20,PHF20L1,PIN4 (includes EG:43044),PPFIA1,PPFIBP1,PROM1,PTPRF,RAB10,RAB8A,RHOJ,RHPN2,RIMS2…	41	35	Post-Translational Modification, Infectious Disease, Cell Morphology
Unique MDH	9	ABCB4,Adaptor protein 1,ALCAM,Alp,Alpha actin,Atf,BHLHE40,CD9,CD44 (includes EG:100330801),CENPE,CNTN1,COL1A1,COL5A1,COL6A3,COL9A3,collagen,Collagen Alpha1,Collagen type I,Collagen type III,Collagen type IV,Collagen(s),CORO1C,Cpla2,CTGF,CTSL1,DLL1,Dynein,ECM1 (includes EG:100332249),EIF4E2,Eotaxin,ERK1/2,ETS,FHL2,Filamin,FN1,GAA,GAPVD1,GPIIB-IIIA,HES5,Integrin,KIF4A,KLF15,KLHL21,L1CAM,Laminin,LIM…	41	37	Cellular Movement, Cardiovascular System Development and Function, Organismal Development
Unique MDH	10	ABCC4 (includes EG:10257),Adaptor protein 2,ADCY,Alpha catenin,ANGPTL2,Ap1,ARHGEF12,BAMBI,CALM1 (includes others),Calmodulin,CDKL5,CORO6,Creb,DLC1,EHD1,Endothelin,EPHA6,Fgf,FLCN,Focal adhesion kinase,FOSL1,FYN,G protein,G protein alpha,Glutathione peroxidase,GNAT2,GNMT,GNS,Gpcr,GRB10,GTPASE,hCG,HELLS,IGF1R,Lpa receptor,LPAR2,MAOA,Mapk,MARCKS,P110,p85 (pik3r),Pdgfr,PIK3CB,Pka,Pkc(s),PLA2,PLAA,PLC,…	38	35	Cellular Movement, Cellular Assembly and Organization, DNA Replication, Recombination, and Repair
Unique MDM	1	Actin,ACTR6,ANK2,ANLN,APH1B,APP,BRSK1,C10orf114,C1orf192,C2orf80,CCDC72,CDH7,CDH8,CDH18,CEL,CKAP5,CLEC12A,CNNM4,CTNNB1,DCAF6,DGCR6,dihydrotestosterone,ECE2,EPYC,FCGBP,FEZF2,FOXP1,FOXQ1,GLS2,GOLIM4,GPR125,HACL1,IFT74,IgG,IWS1,JMY,Jmy-p300,LONRF2,LRRC67,LRRC37B,MAGEB18,MATN2,MATN4,MID1IP1,miR-561,miR-27b/miR-27a,miR-590-3p,MMP23B,MXRA5,NAE1,PARP4,PDIA5,PPP1R9B,QRICH1,RAD54L,RASSF6,RPGR,SEPW1,Serpin…	56	28	Cell Death, Cellular Function and Maintenance, Neurological Disease
Unique MDM	2	26s Proteasome,ACSL1,Akt,AMPK,Ap1,ARG2 (includes EG:11847),Caspase,CD3,CD3G,Cdc2,Ck2,Creb,CREBBP,CRP,EIF4EBP1,ERK,ERK1/2,Estrogen Receptor,Focal adhesion kinase,FOS,FOSL1,FOXO4,FSH,hCG,HIST2H3C (includes others),Histone h3,Histone h4,IGFBP1 (includes EG:16006),IgG,Igm,IL1,IL12 (complex),Immunoglobulin,Insulin,INTS1,Jnk,KRT8,KRT18,LDL,MALT1,MAP3K4,Mapk,Mek,MHC Class I (complex),MITF,MPZL2,MTORC1,M…	53	26	Cell Death, Gene Expression, Lipid Metabolism
Unique MDM	3	1700014N06Rik,ABTB1,AKR1B15,ASTN2,BPIFB4,BRS3,C10orf114,CA11,CALCOCO2,Cald1,CAPG,CPNE7,dGTP,DNAJC1,ESX1,FAM164C,FZD2,GALNT9,GIMAP1,GNA14,GNAQ,GPR22,GPR62,GPR75,GPR113,GPRC6A,Grb2-Shc1-Sos,GŒ±q,HRAS,HSP90AA1,ITGB1BP2,JUN/JUNB/JUND,KIFC2,KRAS,mir-101,miR-370,miR-548f/miR-548a-3p,MIR17HG,MIRLET7,MMP23B,MRPL12,MTNR1A,MTNR1B,MUC13,NFE2L2,NMBR,NOXO1 (includes EG:124056),NQO,NTSR2,P2RY4,PIK3CA,PIWIL4,PT…	26	15	Cell Signaling, Neurological Disease, Psychological Disorders
Unique MDL	1	A1BG,ACADS,APO2.7,APOA2,APOBEC1,APOC1,APOC4,APOF,APOM,ARRDC2,Asc2,C1QA,Camkk,CAPN1,CELA2A,CELA2B,cholesterol linoleate,CTNNB1,FABP1,FETUB,FKBP5,FOS,GADD45,GADD45G,Gm11428,GPIHBP1,HDL,Hnf3,HPR,HPX,IG9,IGBP1,IGFBP1 (includes EG:16006),IKBKE,IL6,IL1/IL6/TNF,ITIH4,LDL,LECT2,MBP,miR-656,miR-760-3p/miR-760,MMP2,MMP23B,N-arachidonoyl-dopamine,NFkB (complex),NR0B2,OSTalpha,OSTBETA,platelet activating fac…	57	21	Lipid Metabolism, Molecular Transport, Small Molecule Biochemistry
Common CDH and MDH	1	26s Proteasome,ABTB1,Akt,ANLN,ATAD2,ATPase,ATXN2L,AURKB,Cdc2,CDC23,CDC25A,CDT1,CENPF,Collagen Alpha1,Ctbp,Cyclin A,Cyclin B,Cyclin E,DIAPH3,DNA-directed DNA polymerase,E2F1,E2F3,E2f,ECT2,EZH2,G3BP1,Gamma tubulin,GLDC,GMNN,HISTONE,HLTF,HSPA5,KIF11,KIF23,KIF20B,LIG1,LRRC47,MACF1,MAPRE1,MCM6,Mi2,NPM1,NUPR1,NUSAP1,ORC2 (includes EG:18393),PA2G4,PABPN1,PLK1,POLA1,POLA2,POLD1,POLD2,POLE2,POLE,PRC1 (inc…	93	54	DNA Replication, Recombination, and Repair, Cell Cycle, Cellular Movement
Common CDH and MDH	2	ACTL6A,Ahr-aryl hydrocarbon-Arnt,ALDH18A1,ASF1B,AURKA,Calcineurin A,CBX7,CIRBP,CSE1L,CTNNBL1,DNAJB11,DNMT3A,EFTUD2,ERK1/2,FKBP3,FKBP4,FKBP11,HBA1/HBA2,Hdac,hemoglobin,HIST1H1D,Histone H1,Histone h3,Histone h4,HNRNPH1,Hsp70,Hsp90,HSP,HSP90B1,HSPE1,Importin alpha,Importin beta,LSM7,NCL,NHP2L1,Nuclear factor 1,NUP188 (includes EG:227699),NUTF2,peptidylprolyl isomerase,PLRG1,PPI,PPIB,PPIE,PPIG,PRMT5,…	88	51	RNA Post-Transcriptional Modification, Cellular Assembly and Organization, Decreased Levels of Albumin
Common CDH and MDH	3	Ahr-Arnt,AHRR,ANGPTL4,ATAD5,C17orf85,CAD,CCDC99,CD3D,CENPI,Ck2,CKAP5,CREBBP,CYP1A1,CYP1B1,CYP26A1,CYP51A1,DDX39A,DECR1,DKC1,EBP,ECI2,EIF2S2,Estrogen Receptor,F2,FSH,Gsk3,HADHA,hCG,HES6,IKK (complex),Jnk,KIF15,KNTC1,LRPPRC,MAD2L1BP,MAGOH,Mediator,MELK,MINOS1,MYBPC2,NADPH oxidase,NEUROG1,p85 (pik3r),Pka,PLC,PMS2,Rac,Ras,Ras homolog,RBM8A,RFC2,RFC3,RNA polymerase II,RUVBL2,SARNP,SERPINE2,SKIV2L2,STA…	76	48	Free Radical Scavenging, DNA Replication, Recombination, and Repair, Gene Expression
Common CDH and MDH	4	14-3-3,ACO2 (includes EG:11429),ACTA1,Actin,BCR,BLMH,C1QBP,Caspase,CD3,EIF4EBP1,ERK,F Actin,FABP1,FABP2,FABP3,FABP7,FABP,FBP1,Fcer1,FETUB,Fgf,FSCN1,GOT,HIST2H3C (includes others),HNF4Œ± dimer,HSPD1,IFN alpha/beta,IGFBP1 (includes EG:16006),IgG1,IgG,IL12 (complex),Immunoglobulin,Insulin,Interferon alpha,KARS,LMNB1,MAP2K1/2,Mapk,MHC Class I (complex),MHC CLASS I (family),MITF,MRC1 (includes EG:1002…	53	36	Lipid Metabolism, Small Molecule Biochemistry, Protein Synthesis
Common CDH and MDH	5	A2M,AHSG,ANXA6,Ap1,APC,APOA1,ARG2 (includes EG:11847),ARHGEF25,ATP2A2,BMP6,Calpain,CALR,Cbp/p300,CCNB2,CCND1,CHKA,Chymotrypsin,COL11A1,COL2A1 (includes EG:1280),COL9A1,collagen,Collagen type I,Collagen(s),CRABP2,Creatine Kinase,Creb,DDOST,dolichyl-diphosphooligosaccharide-protein glycotransferase,DPF1,EIF4G1,FGG,Fibrin,Fibrinogen,Hat,HDAC1,HDL,HMGCS1,HPX,IL1,INSM1,LAMA1,Laminin,LDL,Mek,Mmp,NFkB (…	51	36	Inflammatory Response, Cellular Development, Cellular Movement
Common CDH and MDH	6	24(S),25-epoxycholesterol,ABCE1,ACSBG2,ACSL6,ASPM,C3orf45,C4orf27,CASC5,CCDC25,CEP95,CES2,CES4,Ces,Ces1b/Ces1c,Ces1c,Ces1g,Ces2a,Ces2a (includes others),Ces2b/Ces2c,Ces2e,Ces2g,CES5A,CHAF1B,CHL1,CHM,CHST11,CPS1,DHX35,ELOF1,Es2,Es5,Es6,Es7,Es9,Es11,Es23,ESD,FAT1,FNIP1,FOXQ1,GATM,HAUS5,IFT52,ITGBL1,MANF,MATN2,miR-1/miR-206/miR-1a,miR-1267/miR-582-3p,miR-548c-3p,MIS18BP1,MT1F,MYOM2,NFIA,NSMCE2,OXCT1…	46	32	Amino Acid Metabolism, Lipid Metabolism, Molecular Transport
Common CDH and MDH	7	ABCF1,AKR1B10,AMPD3,Anti-inflammatory Cytokine,APP,ASS1,Atp5h (includes EG:306478),ATP5J,BTN2A1,C6orf130,Ccl27a (includes others),CD209,CHRNE,CLEC4A,DLEU1,DPYSL4,FAM136A,FEZF2,FYN,GNG5,GPT2 (includes EG:108682),HMGA1,IDH1,IL13,IL17B,ITPA,KIAA1524,KLHDC4,LECT1,let-7a/let-7f/let-7c (includes others),LILRA4,LOC729505,LRFN4,Ly6,miR-125b-1-3p/miR-125b-1*/miR-125b-3p,miR-2682/miR-449c/miR-34b*,miR-377 …	33	26	Organismal Injury and Abnormalities, Cardiovascular System Development and Function, Embryonic Development
Common CDH and MDH	8	5-hydroxytryptophan,ABCB6,ADAMTS10,AKAP8L,ALDH16A1,APEX2,Asc2,ATP,ATP6AP1,BHMT,C1QL1,C20orf4,C2orf28,C4bp,CACNG1,CALCOCO2,COX4I2,COX6A1,COX6A2,COX7A1,COX7B2,COX7B,COX7C,COX8A,Cox8b,COX8C,Cytochrome c oxidase,dopamine,EHD3,EPO,EPRS,FANCL,FOS,GADD45GIP1,Glucocorticoid-GCR-Rela-Pkac,GRWD1,GSG2,HSD17B10,LARS,miR-130a/miR-130b/miR-301a (includes others),MLF1,MRPS31,MT-CO3,MYBBP1A,N-arachidonoyl-dopami…	30	24	Immunological Disease, Cellular Compromise, Cellular Assembly and Organization
Common CDH and MDH	9	9-hydroxyoctadecadienoic acid,ABCF2,AGR3,ANAPC13,ARHGAP15,ATPIF1,BTK,C15orf42,C6orf105,C7orf44,C7orf50,Ca2+,CACNA1S,CACNG6,Cacng,Cald1,CDCA7,CETN1,CIRH1A,Clec2d (includes others),COQ10A,DCBLD1,DNASE1L3,EBPL,FAM64A,FUNDC1,H2AFZ,Igh-VS107,IGIP,IL17B,IL1A,INTS10,ITGB1BP2,KIAA1199,KRAS,leukotriene A4,LIX1L,LMCD1,LRRC3B,MCPH1 (includes EG:244329),miR-518a-5p/miR-527,miR-520d-5p/miR-524-5p,miR-607 (hum…	25	21	Amino Acid Metabolism, Drug Metabolism, Endocrine System Development and Function
Common CDH and MDH	10	DBX1,PAX6	2	1	Cellular Growth and Proliferation, Nervous System Development and Function, Tissue Development
Common CDM and MDM	1	ABCB4,Acot1,ACOT7,ACOT11,Ahr-Arnt,Ahr-aryl hydrocarbon-Arnt,AHRR,AIP,ALDH,AMT,BLVRB,Ca2+,CATSPER1,CHERP,CKMT1A/CKMT1B,CLDN3,COMMD5,COX6B2,CYP1,CYP1A1,CYP1B1,Cyp2a2,Cyp2b19,CYP2C19,Cyp2d9 (includes others),CYP2F1,CYP3A5,CYP3A43,ECI2,EG215895/Sult3a1,EPO,ETHE1,Etohd3,FBP1,GNMT,GSTM2,Gstm3,HNF4A,HNF4Œ± dimer,HSD17B2,IFI27L2,KCNN2,Keratin,LGR5,LTB4R2,MT4,NDUFA1,NDUFV1,NOSIP,NQO,PLA2G7,pregnenolone su…	25	9	Endocrine System Development and Function, Small Molecule Biochemistry, Energy Production
